# Supplementary material for: Geographic variation of mutagenic exposures in kidney cancer genomes
Source: Nature. 2024 May 1;629(8013):910–8. doi: 10.1038/s41586-024-07368-2 (PMC11111402; doi:10.1038/s41586-024-07368-2)
Supplement: Supplementary file 4 — Supplementary Tables 1–17. [file 41586_2024_7368_MOESM4_ESM.xlsx]

## Sheet: Supplementary table 1
Supplementary Table 1: Mutational burden in RCC
Sample	Country	SBS	DBS	ID
PD50153a	Brazil	5776	42	650
PD50140a	Brazil	5093	60	779
PD50143a	Brazil	1218	2	176
PD50146a	Brazil	4310	49	522
PD50147a	Brazil	11527	58	499
PD50148a	Brazil	4561	31	436
PD50151a	Brazil	5100	48	695
PD50154a	Brazil	2422	20	277
PD50157a	Brazil	3353	64	437
PD50160a	Brazil	2896	25	386
PD50161a	Brazil	4731	31	430
PD50162a	Brazil	6714	41	507
PD50163a	Brazil	6920	47	755
PD50164a	Brazil	4782	59	909
PD50165a	Brazil	5404	47	631
PD50166a	Brazil	4378	54	648
PD50167a	Brazil	6972	67	988
PD50168a	Brazil	8125	56	849
PD51393a	Brazil	1878	15	259
PD50170a	Brazil	4380	38	612
PD50171a	Brazil	4380	56	788
PD50172a	Brazil	2434	36	337
PD50139a	Brazil	5357	86	944
PD50173a	Brazil	7015	87	1315
PD50138a	Brazil	5793	49	748
PD51274a	Brazil	3240	33	471
PD51390a	Brazil	6413	71	1208
PD51389a	Brazil	8937	140	1429
PD51724a	Brazil	2333	20	254
PD51720a	Brazil	2554	27	401
PD51719a	Brazil	2162	21	278
PD51718a	Brazil	6081	80	1180
PD51387a	Brazil	2742	11	333
PD51715a	Brazil	5211	51	29
PD50428a	Brazil	3226	42	374
PD51385a	Brazil	9358	65	709
PD51293a	Brazil	2868	24	280
PD51290a	Brazil	2213	25	366
PD51289a	Brazil	5193	56	745
PD51286a	Brazil	6349	118	1211
PD51285a	Brazil	4676	56	650
PD51282a	Brazil	5926	49	772
PD51281a	Brazil	2052	35	332
PD51280a	Brazil	3985	61	671
PD51277a	Brazil	4032	38	459
PD51276a	Brazil	1666	9	224
PD51714a	Brazil	6780	135	1231
PD50137a	Brazil	1817	22	319
PD50175a	Brazil	6174	65	1368
PD50169a	Brazil	3417	30	552
PD50181a	Brazil	6132	81	724
PD51659a	Brazil	5320	61	819
PD51658a	Brazil	1553	25	311
PD50177a	Brazil	2883	23	490
PD51656a	Brazil	6677	71	1294
PD51652a	Brazil	3950	35	282
PD51651a	Brazil	4118	46	576
PD50618a	Brazil	4283	39	383
PD50616a	Brazil	4654	36	549
PD50614a	Brazil	2918	26	225
PD50613a	Brazil	3676	30	425
PD51660a	Brazil	4144	83	567
PD50612a	Brazil	7145	82	1046
PD51650a	Brazil	4540	63	632
PD51649a	Brazil	6874	74	909
PD51648a	Brazil	3335	19	287
PD51646a	Brazil	3466	31	433
PD51645a	Brazil	4319	37	426
PD51644a	Brazil	5578	87	857
PD51643a	Brazil	5339	90	853
PD51642a	Brazil	4479	37	590
PD51640a	Brazil	6549	87	1375
PD51639a	Brazil	3292	28	494
PD50610a	Brazil	2759	15	194
PD51661a	Brazil	3319	26	407
PD51657a	Brazil	3576	30	556
PD51264a	Brazil	4899	45	675
PD50183a	Brazil	5728	77	1346
PD50184a	Brazil	3384	36	546
PD50187a	Brazil	4564	48	585
PD50188a	Brazil	6469	96	1117
PD51273a	Brazil	6312	59	920
PD51270a	Brazil	7320	102	1290
PD51268a	Brazil	4064	39	520
PD51267a	Brazil	6582	92	1127
PD51266a	Brazil	3041	16	329
PD51265a	Brazil	6090	62	1062
PD51263a	Brazil	1860	21	205
PD51391a	Brazil	5222	51	774
PD51258a	Brazil	2892	30	530
PD51261a	Brazil	3719	59	770
PD51254a	Brazil	5149	64	788
PD51255a	Brazil	7448	64	865
PD51259a	Brazil	3093	39	462
PD51256a	Brazil	4198	22	390
PD51262a	Brazil	4273	55	772
PD51701a	Canada	7042	84	1361
PD51688a	Canada	5186	56	830
PD51689a	Canada	4330	50	795
PD51698a	Canada	4085	42	461
PD51695a	Canada	6080	46	642
PD51699a	Canada	3628	52	632
PD51700a	Canada	4994	75	873
PD51696a	Canada	4516	70	888
PD51691a	Canada	7060	80	972
PD51693a	Canada	6063	71	903
PD51703a	Canada	2915	22	555
PD51694a	Canada	4989	46	586
PD51697a	Canada	5504	48	926
PD51702a	Canada	6776	65	1258
PD51676a	Canada	6145	70	875
PD51685a	Canada	4365	46	700
PD51662a	Canada	4651	33	532
PD51663a	Canada	5052	56	846
PD51664a	Canada	3535	32	404
PD51665a	Canada	2360	33	326
PD51704a	Canada	5054	49	726
PD51666a	Canada	3997	39	603
PD51667a	Canada	3595	41	467
PD51668a	Canada	7919	103	762
PD51669a	Canada	2371	32	341
PD51670a	Canada	3112	26	385
PD51687a	Canada	5533	36	394
PD51671a	Canada	4082	57	727
PD51673a	Canada	3762	57	343
PD51675a	Canada	3738	40	674
PD51677a	Canada	5233	48	602
PD51678a	Canada	3134	30	466
PD51679a	Canada	4838	44	536
PD51680a	Canada	3764	48	529
PD51681a	Canada	3120	22	390
PD51682a	Canada	8038	117	1381
PD51683a	Canada	5312	73	884
PD51684a	Canada	4590	54	496
PD51672a	Canada	3559	36	633
PD51705a	Canada	5776	82	690
PD51706a	Canada	2847	20	455
PD51707a	Canada	3626	26	428
PD51733a	Canada	4542	16	383
PD51734a	Canada	5830	80	792
PD51735a	Canada	3122	42	454
PD51736a	Canada	5772	44	609
PD51725a	Canada	4151	36	451
PD51737a	Canada	8420	105	1215
PD51295a	Canada	10111	149	1459
PD51297a	Canada	6021	47	775
PD51732a	Canada	7955	80	963
PD51296a	Canada	3586	29	562
PD51294a	Canada	3352	28	416
PD51292a	Canada	5835	77	817
PD51291a	Canada	4124	39	638
PD51288a	Canada	5067	47	674
PD51287a	Canada	7276	71	1098
PD51284a	Canada	4603	67	630
PD51279a	Canada	4797	48	682
PD51814a	Canada	6177	50	697
PD51726a	Canada	3952	22	363
PD51275a	Canada	8865	92	1191
PD51727a	Canada	3922	28	589
PD51729a	Canada	14333	110	968
PD51708a	Canada	2755	27	307
PD51709a	Canada	3824	30	559
PD51710a	Canada	6045	82	881
PD51711a	Canada	5278	41	715
PD51712a	Canada	3841	38	410
PD51713a	Canada	4813	69	574
PD51728a	Canada	4366	68	691
PD51278a	Canada	4277	39	639
PD51730a	Canada	4562	41	620
PD48850a	Czech Republic	6705	67	1165
PD51517a	Czech Republic	4934	-	712
PD48852a	Czech Republic	6859	69	744
PD48855a	Czech Republic	12833	47	618
PD51518a	Czech Republic	5670	-	1182
PD51519a	Czech Republic	6114	-	1232
PD51521a	Czech Republic	4415	-	453
PD51522a	Czech Republic	6705	-	736
PD51523a	Czech Republic	3185	-	607
PD51516a	Czech Republic	4801	-	633
PD48851a	Czech Republic	7433	88	846
PD51215a	Czech Republic	7306	85	1408
PD51218a	Czech Republic	3813	36	675
PD51531a	Czech Republic	4986	-	871
PD51530a	Czech Republic	2983	-	573
PD51529a	Czech Republic	7797	-	1517
PD51528a	Czech Republic	6146	-	817
PD50429a	Czech Republic	6310	51	846
PD50430a	Czech Republic	4134	43	682
PD50431a	Czech Republic	4283	38	626
PD50351a	Czech Republic	5495	53	428
PD50350a	Czech Republic	4515	36	446
PD51527a	Czech Republic	6404	-	1266
PD51526a	Czech Republic	3377	-	375
PD51525a	Czech Republic	8814	-	1274
PD51524a	Czech Republic	5554	-	924
PD50432a	Czech Republic	2542	20	279
PD50449a	Czech Republic	4694	59	685
PD50345a	Czech Republic	5185	35	445
PD50344a	Czech Republic	6845	93	904
PD50450a	Czech Republic	3129	21	348
PD51205a	Czech Republic	4380	49	703
PD51206a	Czech Republic	5009	46	922
PD51207a	Czech Republic	7484	73	1202
PD51210a	Czech Republic	6811	62	1101
PD51211a	Czech Republic	5913	58	974
PD51213a	Czech Republic	9008	125	1310
PD51214a	Czech Republic	5191	39	610
PD48858a	Czech Republic	6430	72	1069
PD51217a	Czech Republic	6380	104	1361
PD51219a	Czech Republic	8801	147	1175
PD48859a	Czech Republic	5031	70	843
PD48869a	Czech Republic	10099	103	1457
PD48864a	Czech Republic	3811	33	577
PD51401a	Czech Republic	9566	91	1123
PD51400a	Czech Republic	4316	40	673
PD51399a	Czech Republic	5604	42	619
PD51398a	Czech Republic	7008	80	831
PD51396a	Czech Republic	6322	86	1271
PD51298a	Czech Republic	7076	103	1237
PD51300a	Czech Republic	3994	46	546
PD51301a	Czech Republic	4851	41	534
PD51302a	Czech Republic	4263	44	538
PD51303a	Czech Republic	5264	42	709
PD51304a	Czech Republic	5885	67	989
PD51305a	Czech Republic	5802	59	929
PD51307a	Czech Republic	5970	65	656
PD50085a	Czech Republic	5317	64	937
PD50084a	Czech Republic	3538	26	366
PD51324a	Czech Republic	6563	97	63
PD51323a	Czech Republic	6299	87	946
PD51322a	Czech Republic	7088	69	982
PD51321a	Czech Republic	6916	74	1413
PD51320a	Czech Republic	7263	118	1308
PD51319a	Czech Republic	1898	19	195
PD51318a	Czech Republic	5182	63	1005
PD51316a	Czech Republic	8926	120	1228
PD51314a	Czech Republic	6814	67	772
PD51312a	Czech Republic	4458	45	622
PD51309a	Czech Republic	9089	100	1184
PD50083a	Czech Republic	6086	61	804
PD51402a	Czech Republic	3823	43	324
PD48861a	Czech Republic	8159	114	1183
PD51406a	Czech Republic	5017	33	456
PD51409a	Czech Republic	6832	73	1002
PD48865a	Czech Republic	3434	25	405
PD48866a	Czech Republic	7116	68	757
PD48867a	Czech Republic	3891	49	743
PD48868a	Czech Republic	3296	24	310
PD51532a	Czech Republic	8965	-	1810
PD48871a	Czech Republic	3154	30	602
PD48872a	Czech Republic	3579	25	349
PD48873a	Czech Republic	3135	23	308
PD48875a	Czech Republic	9691	121	1827
PD48877a	Czech Republic	6244	67	1137
PD51515a	Czech Republic	3200	-	359
PD51514a	Czech Republic	5714	-	1064
PD51513a	Czech Republic	5281	-	954
PD51512a	Czech Republic	4638	-	385
PD51511a	Czech Republic	5625	-	683
PD51510a	Czech Republic	5646	-	1094
PD51509a	Czech Republic	5180	-	905
PD51508a	Czech Republic	8822	-	1090
PD51424a	Czech Republic	5262	62	1062
PD51422a	Czech Republic	6191	45	517
PD51418a	Czech Republic	6883	93	1845
PD51417a	Czech Republic	4199	42	448
PD51416a	Czech Republic	6206	49	1053
PD51413a	Czech Republic	5670	60	304
PD51412a	Czech Republic	4222	44	413
PD51411a	Czech Republic	1702	15	147
PD51410a	Czech Republic	3794	51	562
PD51407a	Czech Republic	5558	39	698
PD51533a	Czech Republic	3943	-	519
PD37458a	Czech Republic	6577	81	1192
PD46963a	Czech Republic	9981	166	1891
PD51773a	Czech Republic	5104	52	651
PD51774a	Czech Republic	3135	32	507
PD51775a	Czech Republic	6518	74	1345
PD51777a	Czech Republic	5550	57	701
PD46716a	Czech Republic	6996	124	1596
PD46714a	Czech Republic	6857	112	1342
PD46713a	Czech Republic	8391	108	1472
PD46712a	Czech Republic	4861	81	1008
PD46711a	Czech Republic	4767	74	928
PD46710a	Czech Republic	5796	74	1067
PD46709a	Czech Republic	6580	38	520
PD46708a	Czech Republic	8261	106	1390
PD46707a	Czech Republic	4740	74	923
PD46706a	Czech Republic	7475	112	1208
PD46705a	Czech Republic	13124	104	1095
PD51772a	Czech Republic	7147	84	1071
PD51771a	Czech Republic	9298	98	1373
PD51770a	Czech Republic	6774	48	597
PD51769a	Czech Republic	2718	37	460
PD46770a	Czech Republic	5002	57	811
PD46769a	Czech Republic	4187	44	643
PD46768a	Czech Republic	3398	42	407
PD46767a	Czech Republic	3327	31	441
PD46766a	Czech Republic	3037	24	392
PD46764a	Czech Republic	5640	53	565
PD46763a	Czech Republic	9103	152	1949
PD46704a	Czech Republic	4363	53	640
PD51717a	Czech Republic	4378	39	655
PD46745a	Czech Republic	5319	54	870
PD46744a	Czech Republic	4453	42	744
PD46743a	Czech Republic	8257	112	2604
PD51754a	Czech Republic	4932	53	477
PD51766a	Czech Republic	7383	90	1435
PD51767a	Czech Republic	6280	76	1042
PD46964a	Czech Republic	4977	52	664
PD46748a	Czech Republic	7537	75	1413
PD46771a	Czech Republic	7985	95	1184
PD46703a	Czech Republic	8171	101	1482
PD46701a	Czech Republic	5559	62	1055
PD37481a	Czech Republic	9183	113	1226
PD37480a	Czech Republic	5695	70	874
PD37479a	Czech Republic	7936	88	1037
PD37478a	Czech Republic	4237	36	344
PD37476a	Czech Republic	3392	32	269
PD37475a	Czech Republic	5892	68	1198
PD37474a	Czech Republic	3985	40	613
PD37473a	Czech Republic	4916	47	566
PD37472a	Czech Republic	7573	94	1154
PD37470a	Czech Republic	9839	124	1832
PD37468a	Czech Republic	12865	174	2098
PD37467a	Czech Republic	5301	48	822
PD37462a	Czech Republic	4500	61	470
PD37461a	Czech Republic	4282	35	437
PD37459a	Czech Republic	4473	47	666
PD37482a	Czech Republic	4345	32	483
PD37483a	Czech Republic	6236	55	775
PD37485a	Czech Republic	3764	36	209
PD37486a	Czech Republic	3946	33	424
PD46700a	Czech Republic	3383	22	479
PD46699a	Czech Republic	8008	102	1404
PD51778a	Czech Republic	3692	42	525
PD51788a	Czech Republic	4570	36	725
PD51791a	Czech Republic	4988	48	905
PD51793a	Czech Republic	7094	80	1204
PD51794a	Czech Republic	4910	64	764
PD46702a	Czech Republic	4885	60	877
PD51801a	Czech Republic	4841	53	873
PD51805a	Czech Republic	3167	18	314
PD51812a	Czech Republic	9490	138	1591
PD51815a	Czech Republic	5524	84	965
PD51816a	Czech Republic	6185	82	1390
PD51817a	Czech Republic	7211	104	824
PD51818a	Czech Republic	4688	70	912
PD51823a	Czech Republic	6319	48	855
PD51803a	Czech Republic	8570	74	1174
PD46798a	Czech Republic	5661	63	1211
PD51768a	Czech Republic	3613	24	310
PD46800a	Czech Republic	2779	30	376
PD46882a	Czech Republic	3793	36	437
PD46879a	Czech Republic	5618	48	839
PD46878a	Czech Republic	3761	38	571
PD46877a	Czech Republic	2105	24	312
PD46876a	Czech Republic	2991	40	545
PD46875a	Czech Republic	5021	49	670
PD46874a	Czech Republic	8201	112	1579
PD46873a	Czech Republic	803	8	92
PD46872a	Czech Republic	6340	56	917
PD46871a	Czech Republic	5315	58	921
PD46870a	Czech Republic	3796	46	575
PD46869a	Czech Republic	6710	43	847
PD46868a	Czech Republic	6784	101	1061
PD46866a	Czech Republic	6710	80	817
PD46865a	Czech Republic	7803	90	1218
PD46799a	Czech Republic	1995	20	410
PD46885a	Czech Republic	7903	85	1300
PD46886a	Czech Republic	4840	62	976
PD46887a	Czech Republic	7609	120	1264
PD46962a	Czech Republic	6650	94	1312
PD46961a	Czech Republic	4762	53	574
PD46960a	Czech Republic	7569	118	1243
PD51534a	Czech Republic	4552	-	647
PD51535a	Czech Republic	1706	-	261
PD46951a	Czech Republic	4872	57	937
PD46950a	Czech Republic	10958	173	2005
PD46864a	Czech Republic	6176	52	710
PD46949a	Czech Republic	7503	58	1046
PD46903a	Czech Republic	6599	69	803
PD46902a	Czech Republic	4411	49	706
PD46901a	Czech Republic	5418	73	1020
PD46892a	Czech Republic	7189	91	1515
PD46891a	Czech Republic	4575	40	751
PD46889a	Czech Republic	5717	33	750
PD46888a	Czech Republic	3331	42	499
PD46948a	Czech Republic	4753	43	640
PD46860a	Czech Republic	3939	36	340
PD46884a	Czech Republic	5608	42	686
PD46858a	Czech Republic	3119	28	472
PD46839a	Czech Republic	1583	24	251
PD46838a	Czech Republic	3101	33	388
PD46809a	Czech Republic	3188	33	422
PD46810a	Czech Republic	1777	12	286
PD46836a	Czech Republic	4464	62	504
PD46811a	Czech Republic	7108	79	726
PD46812a	Czech Republic	6714	108	1473
PD46815a	Czech Republic	5224	63	872
PD46826a	Czech Republic	4722	67	636
PD46827a	Czech Republic	6687	86	1047
PD46828a	Czech Republic	4917	70	715
PD46831a	Czech Republic	8576	108	1474
PD46832a	Czech Republic	8318	107	1681
PD46833a	Czech Republic	3136	36	551
PD46859a	Czech Republic	4814	54	839
PD46807a	Czech Republic	1924	23	262
PD46834a	Czech Republic	4743	55	631
PD46806a	Czech Republic	9498	145	1900
PD46841a	Czech Republic	8406	115	1287
PD46857a	Czech Republic	4414	56	440
PD46856a	Czech Republic	4469	52	617
PD46855a	Czech Republic	7102	100	1230
PD46854a	Czech Republic	7586	68	997
PD46853a	Czech Republic	4195	44	529
PD46852a	Czech Republic	5436	71	1192
PD46851a	Czech Republic	4300	66	608
PD46801a	Czech Republic	6940	87	791
PD46850a	Czech Republic	3457	28	615
PD46848a	Czech Republic	6316	51	882
PD46847a	Czech Republic	8335	120	1171
PD46846a	Czech Republic	6603	42	983
PD46845a	Czech Republic	8040	119	1463
PD46844a	Czech Republic	4829	42	736
PD46842a	Czech Republic	7340	120	1547
PD46849a	Czech Republic	5803	71	1106
PD46835a	Czech Republic	3603	40	571
PD55535a	Japan	4570	33	594
PD55538a	Japan	5195	75	630
PD55537a	Japan	5725	58	744
PD55534a	Japan	5389	28	619
PD55539a	Japan	7826	86	855
PD55536a	Japan	6215	79	689
PD55533a	Japan	6898	67	860
PD55524a	Japan	1888	19	189
PD55531a	Japan	5465	41	493
PD55504a	Japan	5061	18	518
PD55505a	Japan	5962	41	614
PD55506a	Japan	2472	19	228
PD55507a	Japan	4857	37	493
PD55508a	Japan	3379	41	410
PD55509a	Japan	4024	35	547
PD55510a	Japan	5017	43	588
PD55511a	Japan	6966	61	860
PD55512a	Japan	3650	34	432
PD55513a	Japan	4084	21	504
PD55514a	Japan	12872	83	1019
PD55532a	Japan	7725	72	1020
PD55515a	Japan	4608	23	366
PD55517a	Japan	6233	50	596
PD55519a	Japan	1481	13	163
PD55520a	Japan	4642	55	617
PD55521a	Japan	6318	54	561
PD55523a	Japan	6534	49	864
PD55525a	Japan	2160	16	207
PD55526a	Japan	4596	23	460
PD55527a	Japan	5204	33	427
PD55528a	Japan	3201	28	376
PD55529a	Japan	2509	13	197
PD55530a	Japan	4703	41	601
PD55516a	Japan	8275	71	510
PD55540a	Japan	6600	37	575
PD55541a	Japan	5249	53	525
PD50621a	Lithuania	7371	87	805
PD50619a	Lithuania	4736	59	593
PD50620a	Lithuania	6545	90	1007
PD51742a	Lithuania	5866	70	981
PD50622a	Lithuania	6678	71	990
PD50625a	Lithuania	4862	59	809
PD51386a	Lithuania	4718	36	656
PD50627a	Lithuania	4447	63	679
PD50630a	Lithuania	7630	98	1265
PD50629a	Lithuania	5344	66	945
PD51654a	Lithuania	6224	68	55
PD51260a	Lithuania	2993	43	512
PD51716a	Lithuania	4264	37	531
PD50634a	Lithuania	3500	34	401
PD50637a	Lithuania	5570	66	797
PD50632a	Lithuania	5341	48	529
PD50342a	Poland	3344	41	552
PD50334a	Poland	5906	98	647
PD50343a	Poland	4627	60	657
PD50329a	Poland	2025	24	145
PD50327a	Poland	7340	84	1100
PD50341a	Poland	3649	53	396
PD50337a	Poland	2735	25	144
PD50340a	Poland	4737	46	497
PD50339a	Poland	5108	67	834
PD50335a	Poland	6554	41	785
PD51405a	Poland	2217	20	188
PD51404a	Poland	6178	71	839
PD50354a	Poland	3351	29	415
PD42906a	Romania	8539	80	785
PD51820a	Romania	3980	49	716
PD42891a	Romania	7855	72	1086
PD46955a	Romania	10195	122	1113
PD42887a	Romania	15386	126	1578
PD42886a	Romania	8980	76	871
PD42893a	Romania	4783	46	698
PD42885a	Romania	8324	56	608
PD42890a	Romania	19588	220	2142
PD42894a	Romania	21504	205	2092
PD42899a	Romania	26526	192	1517
PD42896a	Romania	11657	104	1181
PD46774a	Romania	14253	94	1093
PD46775a	Romania	18182	146	1812
PD46776a	Romania	8564	66	891
PD42905a	Romania	20142	146	985
PD51786a	Romania	8163	97	1128
PD46777a	Romania	6905	70	1142
PD46957a	Romania	15564	78	923
PD46956a	Romania	19342	108	1535
PD51785a	Romania	5018	34	682
PD46954a	Romania	5347	25	205
PD46953a	Romania	43229	191	1400
PD51216a	Romania	3313	40	422
PD42895a	Romania	8776	90	1480
PD51784a	Romania	6915	55	578
PD51782a	Romania	6547	55	581
PD51781a	Romania	33073	183	14136
PD51780a	Romania	10244	72	686
PD51779a	Romania	4356	46	569
PD42904a	Romania	5300	71	645
PD42903a	Romania	7285	70	869
PD42902a	Romania	3837	44	701
PD42901a	Romania	5128	58	525
PD42900a	Romania	15252	67	3766
PD51806a	Romania	20419	240	1607
PD42898a	Romania	33259	177	1424
PD42897a	Romania	11788	104	997
PD51783a	Romania	11763	103	1060
PD42884a	Romania	8536	89	1224
PD46772a	Romania	9377	72	1167
PD42876a	Romania	15976	118	1343
PD42882a	Romania	8829	134	1217
PD46904a	Romania	3908	31	448
PD37484a	Romania	14840	95	615
PD37466a	Romania	7871	86	651
PD46959a	Romania	6361	49	988
PD46958a	Romania	11525	56	526
PD51536a	Romania	13345	-	1021
PD51537a	Romania	31812	-	1184
PD51538a	Romania	6804	-	737
PD51539a	Romania	10522	-	882
PD37469a	Romania	8663	59	1141
PD51541a	Romania	4442	-	480
PD46773a	Romania	8888	78	839
PD37463a	Romania	22080	155	1001
PD51540a	Romania	16886	-	1152
PD51549a	Romania	24937	-	1293
PD37464a	Romania	6692	47	581
PD51545a	Romania	6934	-	1124
PD51544a	Romania	16754	-	749
PD51542a	Romania	17024	-	877
PD51543a	Romania	5632	-	777
PD51546a	Romania	23876	-	758
PD46734a	Russia	7162	99	1030
PD46735a	Russia	3050	33	421
PD46736a	Russia	5687	46	686
PD46737a	Russia	3729	42	431
PD46738a	Russia	3622	45	461
PD46739a	Russia	4366	64	700
PD46749a	Russia	8287	112	960
PD51723a	Russia	4757	40	756
PD51722a	Russia	4132	50	616
PD51721a	Russia	6399	86	1213
PD46752a	Russia	5890	64	791
PD46753a	Russia	2376	17	312
PD46754a	Russia	4890	60	903
PD46755a	Russia	4375	62	640
PD46733a	Russia	4463	46	654
PD46750a	Russia	3877	44	504
PD46732a	Russia	4813	51	813
PD51414a	Russia	5205	72	559
PD48915a	Russia	5515	39	476
PD46729a	Russia	5229	47	696
PD51740a	Russia	4968	45	791
PD50389a	Russia	7346	86	868
PD51743a	Russia	5312	68	1039
PD51744a	Russia	6246	72	981
PD51745a	Russia	8507	73	1114
PD51746a	Russia	4343	52	521
PD51747a	Russia	4339	42	606
PD51748a	Russia	7560	78	1023
PD46731a	Russia	7162	79	832
PD51749a	Russia	5893	41	466
PD46728a	Russia	4937	48	733
PD51423a	Russia	5022	42	747
PD46727a	Russia	4547	36	330
PD46726a	Russia	5433	75	967
PD46725a	Russia	3757	30	517
PD46724a	Russia	2562	22	375
PD46723a	Russia	5394	50	1729
PD48913a	Russia	4332	53	502
PD48914a	Russia	4716	54	816
PD51750a	Russia	6462	55	968
PD46730a	Russia	2149	7	358
PD48943a	Russia	6277	51	825
PD51579a	Russia	6981	-	641
PD46779a	Russia	1301	11	162
PD46914a	Russia	2849	42	514
PD46916a	Russia	4815	59	806
PD46917a	Russia	4736	61	814
PD46918a	Russia	3848	37	645
PD46919a	Russia	2614	25	358
PD46912a	Russia	2506	23	440
PD46920a	Russia	2440	15	356
PD46923a	Russia	5246	53	904
PD46924a	Russia	5151	54	813
PD46925a	Russia	3479	34	444
PD46926a	Russia	4644	39	482
PD46928a	Russia	7181	109	1459
PD46929a	Russia	4028	40	483
PD46922a	Russia	5377	60	868
PD46911a	Russia	838	5	125
PD46909a	Russia	6557	82	1265
PD46907a	Russia	2361	22	352
PD46786a	Russia	5575	55	409
PD46787a	Russia	5429	57	518
PD46789a	Russia	6888	93	1440
PD46790a	Russia	5505	38	529
PD46791a	Russia	6316	77	888
PD46783a	Russia	6492	31	764
PD46817a	Russia	4364	48	660
PD46819a	Russia	3520	52	558
PD46820a	Russia	1849	11	169
PD46821a	Russia	2373	12	248
PD46822a	Russia	4336	35	469
PD46824a	Russia	5577	55	945
PD46829a	Russia	5598	71	1030
PD46830a	Russia	5117	49	789
PD46781a	Russia	2418	25	260
PD46930a	Russia	8408	60	1124
PD46757a	Russia	4367	49	658
PD46931a	Russia	3379	29	490
PD46934a	Russia	5609	92	902
PD51594a	Russia	3884	-	10
PD51593a	Russia	7233	-	869
PD51591a	Russia	3018	-	313
PD51590a	Russia	2960	-	389
PD51589a	Russia	7427	-	1218
PD51588a	Russia	3772	-	612
PD51595a	Russia	7213	-	1060
PD51587a	Russia	4373	-	477
PD51585a	Russia	1731	-	80
PD51584a	Russia	2673	-	372
PD51583a	Russia	3586	-	536
PD51582a	Russia	4355	-	721
PD51581a	Russia	4318	-	668
PD51580a	Russia	6327	-	1230
PD51586a	Russia	1601	-	206
PD51596a	Russia	5275	-	791
PD51597a	Russia	5153	-	670
PD51598a	Russia	3893	-	565
PD46935a	Russia	4579	32	425
PD46936a	Russia	5061	66	901
PD46937a	Russia	1970	32	387
PD51655a	Russia	3924	35	610
PD46938a	Russia	5179	61	836
PD46939a	Russia	3765	25	421
PD46940a	Russia	5175	74	857
PD46941a	Russia	4464	63	695
PD46942a	Russia	4524	31	546
PD46943a	Russia	7998	88	1216
PD46947a	Russia	4801	57	701
PD48916a	Russia	4285	24	621
PD51601a	Russia	2336	-	396
PD51600a	Russia	2818	-	304
PD51599a	Russia	6111	-	721
PD46933a	Russia	3061	30	437
PD48919a	Russia	2204	19	342
PD46784a	Russia	2298	23	309
PD48922a	Russia	5214	71	970
PD51231a	Russia	7799	88	866
PD51232a	Russia	3348	26	220
PD51233a	Russia	5910	74	958
PD51234a	Russia	6925	104	1376
PD51235a	Russia	6159	75	993
PD51236a	Russia	2918	38	497
PD51237a	Russia	4567	41	754
PD51238a	Russia	5265	52	716
PD51239a	Russia	5054	39	662
PD51240a	Russia	4672	51	507
PD51241a	Russia	3184	44	605
PD51242a	Russia	6957	87	1007
PD51243a	Russia	4379	56	711
PD51244a	Russia	4255	54	734
PD51245a	Russia	2360	21	278
PD51246a	Russia	5896	74	835
PD51247a	Russia	5557	86	1293
PD50200a	Russia	6303	56	760
PD50201a	Russia	2935	13	517
PD50202a	Russia	1733	21	269
PD50203a	Russia	2598	29	478
PD50207a	Russia	4603	39	734
PD50209a	Russia	2420	29	301
PD51229a	Russia	3890	31	438
PD50210a	Russia	1981	23	306
PD50213a	Russia	5085	62	996
PD51253a	Russia	4893	44	536
PD51252a	Russia	6805	78	1114
PD51251a	Russia	4125	57	562
PD51250a	Russia	5072	42	934
PD48920a	Russia	7144	79	1105
PD50212a	Russia	2319	22	387
PD51228a	Russia	7009	83	893
PD51227a	Russia	3272	35	439
PD51226a	Russia	3325	34	302
PD50459a	Russia	6379	83	882
PD50458a	Russia	2631	24	470
PD50457a	Russia	5204	47	380
PD50456a	Russia	3443	22	329
PD50455a	Russia	3311	34	474
PD50454a	Russia	2669	21	345
PD50460a	Russia	3532	58	474
PD50453a	Russia	7203	115	986
PD50434a	Russia	2949	37	357
PD50433a	Russia	2221	20	194
PD50347a	Russia	5536	64	1008
PD50360a	Russia	5435	39	435
PD50387a	Russia	6552	79	301
PD50388a	Russia	3530	41	450
PD50346a	Russia	3988	35	438
PD50199a	Russia	3115	27	463
PD50461a	Russia	2648	23	365
PD51209a	Russia	9526	89	1439
PD51225a	Russia	6379	82	1066
PD51224a	Russia	3821	25	401
PD51223a	Russia	3786	36	471
PD51222a	Russia	3539	20	367
PD51221a	Russia	5832	60	677
PD51220a	Russia	4170	40	551
PD51821a	Russia	6675	70	783
PD50214a	Russia	3423	33	585
PD50216a	Russia	3091	47	636
PD50217a	Russia	6780	64	749
PD50219a	Russia	4553	55	700
PD50221a	Russia	1672	19	237
PD50325a	Russia	6291	62	706
PD50326a	Russia	1771	21	126
PD50215a	Russia	4012	36	508
PD50197a	Russia	2701	20	210
PD51248a	Russia	3791	25	509
PD50194a	Russia	2704	47	456
PD48948a	Russia	6231	58	774
PD48946a	Russia	3257	33	486
PD48945a	Russia	4754	41	585
PD48944a	Russia	2927	32	459
PD50196a	Russia	4642	45	749
PD48942a	Russia	12853	96	1392
PD48940a	Russia	4876	48	789
PD48939a	Russia	5519	59	857
PD48937a	Russia	4197	40	668
PD48936a	Russia	4355	62	685
PD48935a	Russia	4555	46	682
PD48934a	Russia	4009	41	478
PD48933a	Russia	6738	24	2489
PD48932a	Russia	6282	77	898
PD48931a	Russia	7494	93	1253
PD48929a	Russia	4839	55	795
PD48924a	Russia	3237	38	479
PD48949a	Russia	5371	40	651
PD48950a	Russia	5539	57	777
PD46785a	Russia	4548	51	802
PD46717a	Russia	7657	73	1548
PD46722a	Russia	4458	56	598
PD46721a	Russia	4618	33	491
PD46720a	Russia	7724	83	954
PD50191a	Russia	3917	38	581
PD50190a	Russia	9155	96	1724
PD46719a	Russia	3827	40	629
PD46718a	Russia	2647	33	371
PD42595a	Serbia	5282	59	680
PD42596a	Serbia	2840	28	555
PD42671a	Serbia	6405	96	1012
PD42672a	Serbia	5110	58	871
PD51382a	Serbia	2224	10	197
PD51381a	Serbia	6701	85	896
PD48902a	Serbia	8604	106	1040
PD48899a	Serbia	3795	18	317
PD48898a	Serbia	5715	65	870
PD42674a	Serbia	4765	36	533
PD42673a	Serbia	6989	80	1031
PD42593a	Serbia	4655	46	596
PD50092a	Serbia	3396	36	528
PD50357a	Serbia	5619	68	661
PD42572a	Serbia	14130	116	1111
PD42573a	Serbia	4863	35	491
PD42574a	Serbia	6542	76	838
PD42576a	Serbia	12048	99	1249
PD42578a	Serbia	6221	62	988
PD42580a	Serbia	3858	47	661
PD42585a	Serbia	10338	115	1069
PD42586a	Serbia	3019	41	392
PD42587a	Serbia	12611	115	715
PD42590a	Serbia	5785	54	572
PD42591a	Serbia	45376	212	1619
PD42592a	Serbia	6915	60	1112
PD46861a	Serbia	3353	26	266
PD46862a	Serbia	4780	52	727
PD46863a	Serbia	5957	70	712
PD50094a	Serbia	2583	21	317
PD50604a	Serbia	3007	40	339
PD50603a	Serbia	8120	106	1131
PD50606a	Serbia	6368	69	512
PD50096a	Serbia	2735	20	430
PD50095a	Serbia	3894	36	738
PD50086a	Serbia	5704	41	664
PD47597a	Serbia	6591	70	798
PD47596a	Serbia	9926	131	2047
PD47593a	Serbia	8367	66	753
PD47592a	Serbia	66007	730	2227
PD50097a	Serbia	4977	49	603
PD50087a	Serbia	5119	58	583
PD47589a	Serbia	4447	51	603
PD47587a	Serbia	5236	56	617
PD47586a	Serbia	2621	27	425
PD47584a	Serbia	2263	10	226
PD47583a	Serbia	4829	38	448
PD50089a	Serbia	12603	90	1112
PD50090a	Serbia	4436	36	331
PD47590a	Serbia	11077	76	841
PD50605a	Serbia	4456	56	557
PD50099a	Serbia	4827	30	665
PD50100a	Serbia	6745	70	1104
PD42675a	Serbia	4337	48	897
PD42676a	Serbia	3962	48	674
PD42677a	Serbia	5906	70	758
PD48890a	Serbia	10425	160	1334
PD50103a	Serbia	2685	22	432
PD50102a	Serbia	4383	51	644
PD50101a	Serbia	6426	73	1012
PD48887a	Serbia	27982	173	1452
PD48886a	Serbia	2236	29	415
PD48885a	Serbia	2615	23	490
PD48884a	Serbia	6756	56	949
PD48882a	Serbia	8804	68	947
PD48881a	Serbia	6780	54	821
PD48879a	Serbia	3043	23	248
PD48878a	Serbia	2421	23	461
PD47591a	Serbia	6449	83	1233
PD50135a	Thailand	5031	32	738
PD51653a	Thailand	4444	39	687
PD51271a	Thailand	4461	27	469
PD51638a	Thailand	4907	37	678
PD51269a	Thailand	4557	40	424
PD50393a	United Kingdom	6344	93	964
PD46905a	United Kingdom	7974	66	943
PD51178a	United Kingdom	8883	129	1446
PD51179a	United Kingdom	4568	52	799
PD51180a	United Kingdom	3838	41	690
PD51181a	United Kingdom	5784	73	893
PD51182a	United Kingdom	2923	27	459
PD51183a	United Kingdom	3149	25	323
PD51184a	United Kingdom	7632	71	807
PD51185a	United Kingdom	4749	41	625
PD51186a	United Kingdom	4271	46	636
PD51187a	United Kingdom	9020	153	1023
PD51188a	United Kingdom	7083	98	1145
PD51177a	United Kingdom	6956	92	1002
PD51189a	United Kingdom	5113	64	585
PD51191a	United Kingdom	5613	56	731
PD51192a	United Kingdom	5936	67	754
PD51194a	United Kingdom	5277	68	683
PD51195a	United Kingdom	6769	78	856
PD51196a	United Kingdom	4719	50	791
PD51197a	United Kingdom	3585	54	754
PD51198a	United Kingdom	3569	35	413
PD51199a	United Kingdom	7318	50	816
PD50132a	United Kingdom	7346	106	1186
PD50131a	United Kingdom	4488	28	528
PD50129a	United Kingdom	6352	57	977
PD51190a	United Kingdom	2663	18	235
PD51176a	United Kingdom	3660	33	473
PD51175a	United Kingdom	4518	47	576
PD50638a	United Kingdom	7775	79	709
PD50394a	United Kingdom	3839	30	387
PD50397a	United Kingdom	4338	57	680
PD50401a	United Kingdom	3664	30	525
PD50403a	United Kingdom	14243	119	1406
PD50404a	United Kingdom	4568	56	667
PD50405a	United Kingdom	3699	38	585
PD50406a	United Kingdom	4889	79	465
PD50408a	United Kingdom	5514	49	757
PD50409a	United Kingdom	6773	69	1103
PD50411a	United Kingdom	4830	56	624
PD50412a	United Kingdom	6620	87	1155
PD50413a	United Kingdom	5585	43	815
PD50415a	United Kingdom	5480	75	760
PD50418a	United Kingdom	4774	33	475
PD50420a	United Kingdom	13896	124	1668
PD50422a	United Kingdom	5990	67	611
PD50425a	United Kingdom	6665	89	750
PD50438a	United Kingdom	7321	72	925
PD50440a	United Kingdom	4966	38	658
PD50441a	United Kingdom	18219	59	8335
PD50442a	United Kingdom	6907	72	1203
PD50443a	United Kingdom	5948	43	891
PD50444a	United Kingdom	6890	93	936
PD50462a	United Kingdom	6853	79	1162
PD50607a	United Kingdom	3841	41	521
PD50127a	United Kingdom	3870	49	563
PD50124a	United Kingdom	3846	54	430
PD50123a	United Kingdom	6542	67	844
PD50122a	United Kingdom	6003	57	810
PD51556a	United Kingdom	3520	-	348
PD51557a	United Kingdom	4331	-	592
PD51558a	United Kingdom	5671	-	809
PD51559a	United Kingdom	4488	-	492
PD51560a	United Kingdom	3291	-	508
PD51561a	United Kingdom	5969	-	810
PD51562a	United Kingdom	5994	-	1116
PD51563a	United Kingdom	4180	-	437
PD51564a	United Kingdom	3646	-	537
PD51565a	United Kingdom	2318	-	279
PD51566a	United Kingdom	7642	-	1362
PD51567a	United Kingdom	5287	-	801
PD51568a	United Kingdom	2645	-	361
PD51569a	United Kingdom	2268	-	380
PD51570a	United Kingdom	5559	-	848
PD51571a	United Kingdom	1714	-	173
PD51572a	United Kingdom	8021	-	1461
PD51573a	United Kingdom	23908	-	14770
PD51574a	United Kingdom	3555	-	501
PD51575a	United Kingdom	4101	-	691
PD51576a	United Kingdom	6010	-	769
PD51577a	United Kingdom	5021	-	991
PD51578a	United Kingdom	5778	-	1037
PD51637a	United Kingdom	3663	27	406
PD46913a	United Kingdom	9559	125	1231
PD51555a	United Kingdom	2188	-	113
PD46793a	United Kingdom	5508	53	966
PD51554a	United Kingdom	4069	-	612
PD51552a	United Kingdom	4946	-	669
PD50120a	United Kingdom	6217	65	721
PD50119a	United Kingdom	8827	92	1252
PD50116a	United Kingdom	8837	118	1616
PD50115a	United Kingdom	6531	54	1008
PD50114a	United Kingdom	4966	64	821
PD50111a	United Kingdom	6691	62	746
PD50110a	United Kingdom	5971	88	1008
PD50107a	United Kingdom	5677	67	926
PD50105a	United Kingdom	7752	105	1085
PD48911a	United Kingdom	9165	98	1380
PD48909a	United Kingdom	4252	29	496
PD48907a	United Kingdom	3981	43	648
PD48906a	United Kingdom	5323	57	667
PD48904a	United Kingdom	2465	46	288
PD51425a	United Kingdom	5087	52	701
PD51426a	United Kingdom	4490	44	486
PD51427a	United Kingdom	4313	32	425
PD47606a	United Kingdom	6554	91	820
PD47605a	United Kingdom	4781	48	845
PD47601a	United Kingdom	3586	32	470
PD47600a	United Kingdom	5707	62	1165
PD47599a	United Kingdom	5122	56	710
PD47598a	United Kingdom	6230	64	913
PD51550a	United Kingdom	2890	-	499
PD51551a	United Kingdom	7806	-	1144
PD51553a	United Kingdom	3304	-	562
PD50421a	United Kingdom	6351	106	1248

## Sheet: Supplementary table 2
Supplementary Table 2: SBS de novo signatures extracted from 962 ccRCC cases
Mutation Type	SBS_A	SBS_B	SBS_C	SBS_D	SBS_E	SBS_F	SBS_G	SBS_H	SBS_I	SBS_J	SBS_K	SBS_L	SBS_M
AA[C>A]AA	0.00142574	0.00678852	0.00780612	0.00092706	0.00664662	0.00052604	0.00115313	0.00883842	0.00063521	0.00745277	0.00160291	0.00144713	0.00297377
AA[C>A]AC	0.00119109	0.00263624	0.00383921	0.00032725	0.00108558	0.00035093	0.00046608	0.00199437	0.00057912	0.00204632	0.00056466	0.00028344	0.00083606
AA[C>A]AG	0.00093132	0.00257963	0.00403103	0.00042023	0.00096592	0.00053452	0.00017828	0.00199680	0.00049761	0.00433812	0.00039211	0.00060028	0.00045929
AA[C>A]AT	0.00118934	0.00230468	0.00461669	0.00044161	0.00137574	0.00000655	0.00101428	0.00292153	0.00045667	0.00396439	0.00092399	0.00054852	0.00204081
AA[C>A]CA	0.00013507	0.00261858	0.00327642	0.00049352	0.00121543	0.00053260	0.00191610	0.00312186	0.00039758	0.00216151	0.00133868	0.00081535	0.00138152
AA[C>A]CC	0.00041160	0.00130676	0.00147551	0.00018395	0.00047025	0.00128675	0.00092731	0.00268689	0.00034880	0.00122887	0.00089470	0.00101701	0.00060412
AA[C>A]CG	0.00002932	0.00007511	0.00032021	0.00002342	0.00015172	0.00016737	0.00001512	0.00033876	0.00005486	0.00019530	0.00015517	0.00013752	0.00002609
AA[C>A]CT	0.00010006	0.00222810	0.00193210	0.00032615	0.00187103	0.00050080	0.00084935	0.00558769	0.00031444	0.00104679	0.00038475	0.00046053	0.00108345
AA[C>A]GA	0.00011233	0.00047098	0.00040649	0.00006329	0.00038871	0.00006435	0.00008824	0.00040764	0.00000366	0.00028067	0.00013563	0.00006674	0.00017771
AA[C>A]GC	0.00011035	0.00018960	0.00031402	0.00001539	0.00015052	0.00007045	0.00007174	0.00019354	0.00005838	0.00019077	0.00000676	0.00006118	0.00008754
AA[C>A]GG	0.00010526	0.00021358	0.00046591	0.00004585	0.00018418	0.00008887	0.00003286	0.00024290	0.00003204	0.00028635	0.00002409	0.00004941	0.00006049
AA[C>A]GT	0.00002239	0.00025873	0.00060995	0.00005837	0.00038452	0.00021273	0.00015129	0.00071865	0.00002006	0.00037874	0.00010781	0.00004928	0.00017496
AA[C>A]TA	0.00005793	0.00144331	0.00226138	0.00031733	0.00092476	0.00064949	0.00057286	0.00342283	0.00027642	0.00225446	0.00058355	0.00062256	0.00075270
AA[C>A]TC	0.00047167	0.00115229	0.00120826	0.00023530	0.00066531	0.00049702	0.00027308	0.00268698	0.00020801	0.00167083	0.00033542	0.00048910	0.00051069
AA[C>A]TG	0.00074449	0.00190467	0.00217356	0.00031499	0.00073729	0.00075043	0.00056503	0.00236953	0.00017610	0.00214693	0.00025285	0.00095147	0.00071054
AA[C>A]TT	0.00003962	0.00190591	0.00205959	0.00013273	0.00202106	0.00025498	0.00086961	0.00726781	0.00034118	0.00225337	0.00056103	0.00057811	0.00033903
AA[C>G]AA	0.00091982	0.00086523	0.00220597	0.00021210	0.00131811	0.00124151	0.00320947	0.00107463	0.00052328	0.00075163	0.00088660	0.00035255	0.00089499
AA[C>G]AC	0.00024192	0.00024098	0.00072605	0.00012887	0.00041613	0.00020983	0.00069637	0.00030978	0.00009638	0.00030822	0.00014501	0.00011173	0.00018507
AA[C>G]AG	0.00074526	0.00167838	0.00197733	0.00032027	0.00333936	0.00175379	0.00079164	0.00427420	0.00008613	0.00029223	0.00080009	0.00022341	0.00093208
AA[C>G]AT	0.00034297	0.00017495	0.00125940	0.00007167	0.00060804	0.00005004	0.00161609	0.00036114	0.00045530	0.00027531	0.00025941	0.00016725	0.00040649
AA[C>G]CA	0.00167303	0.00100263	0.00181160	0.00020531	0.00072348	0.00029792	0.00172437	0.00066619	0.00024211	0.00059438	0.00086097	0.00025801	0.00053806
AA[C>G]CC	0.00098113	0.00059527	0.00070298	0.00002261	0.00039203	0.00051398	0.00055859	0.00041110	0.00035814	0.00010055	0.00031136	0.00013913	0.00021670
AA[C>G]CG	0.00009994	0.00005622	0.00007850	0.00001989	0.00002204	0.00011634	0.00008379	0.00002376	0.00000971	0.00003387	0.00005429	0.00003006	0.00007258
AA[C>G]CT	0.00110985	0.00065090	0.00089965	0.00007711	0.00075507	0.00025031	0.00106513	0.00070684	0.00021185	0.00036885	0.00028494	0.00006535	0.00049129
AA[C>G]GA	0.00020600	0.00016195	0.00031072	0.00005286	0.00007111	0.00030909	0.00017635	0.00013650	0.00007123	0.00023609	0.00021767	0.00001886	0.00004657
AA[C>G]GC	0.00006864	0.00016192	0.00019814	0.00001524	0.00019394	0.00019464	0.00000513	0.00014798	0.00005348	0.00003390	0.00005193	0.00008846	0.00005768
AA[C>G]GG	0.00010334	0.00002141	0.00010207	0.00003033	0.00008352	0.00012694	0.00012820	0.00014616	0.00003829	0.00008286	0.00001244	0.00001693	0.00014164
AA[C>G]GT	0.00017799	0.00017276	0.00022973	0.00003583	0.00025517	0.00012741	0.00009912	0.00032789	0.00005566	0.00006845	0.00008680	0.00005177	0.00024164
AA[C>G]TA	0.00165872	0.00072133	0.00137197	0.00007684	0.00154270	0.00058762	0.00167456	0.00099620	0.00038912	0.00093352	0.00049623	0.00034511	0.00061326
AA[C>G]TC	0.00177073	0.00050045	0.00087111	0.00003620	0.00067898	0.00057799	0.00084162	0.00055822	0.00030314	0.00046941	0.00064239	0.00019008	0.00037804
AA[C>G]TG	0.00167429	0.00054525	0.00085318	0.00008586	0.00142158	0.00055169	0.00140882	0.00105588	0.00025145	0.00057751	0.00035084	0.00031404	0.00033792
AA[C>G]TT	0.00226584	0.00072315	0.00067868	0.00009363	0.00119216	0.00052965	0.00127505	0.00213577	0.00036835	0.00111320	0.00091496	0.00021872	0.00076826
AA[C>T]AA	0.00101948	0.00286192	0.00198428	0.00011483	0.00240383	0.00255628	0.00087397	0.00211780	0.00028381	0.00042327	0.00085878	0.00118084	0.00087285
AA[C>T]AC	0.00100867	0.00145006	0.00074263	0.00010096	0.00101626	0.00107525	0.00050648	0.00042761	0.00019191	0.00085459	0.00072221	0.00077180	0.00061100
AA[C>T]AG	0.00099545	0.00177732	0.00107401	0.00005397	0.00092183	0.00176153	0.00147393	0.00084503	0.00026611	0.00070108	0.00112215	0.00090241	0.00084219
AA[C>T]AT	0.00203713	0.00374638	0.00194907	0.00016710	0.00432933	0.00220922	0.00138154	0.00862305	0.00043978	0.00096348	0.00189463	0.00142094	0.00157081
AA[C>T]CA	0.00016549	0.00145806	0.00083802	0.00007829	0.00112892	0.00237047	0.00091801	0.00161125	0.00020818	0.00050557	0.00050026	0.00104719	0.00042456
AA[C>T]CC	0.00033937	0.00185527	0.00068217	0.00010339	0.00121457	0.00174362	0.00046512	0.00099015	0.00014923	0.00028743	0.00091418	0.00068344	0.00048070
AA[C>T]CG	0.00007434	0.00016304	0.00005728	0.00000446	0.00010270	0.00014537	0.00012138	0.00015161	0.00005899	0.00003176	0.00006370	0.00012684	0.00000171
AA[C>T]CT	0.00036624	0.00220164	0.00080895	0.00005176	0.00190458	0.00121432	0.00081919	0.00228505	0.00026972	0.00072340	0.00065161	0.00102890	0.00092528
AA[C>T]GA	0.00044403	0.00141486	0.00037352	0.00011551	0.00164421	0.00024019	0.00047552	0.00014636	0.00012384	0.00063710	0.01199137	0.00434890	0.00099555
AA[C>T]GC	0.00036600	0.00044487	0.00024289	0.00013751	0.00102117	0.00006727	0.00038194	0.00009009	0.00002399	0.00092428	0.00982546	0.00430590	0.00058288
AA[C>T]GG	0.00032361	0.00083168	0.00059009	0.00001075	0.00110325	0.00028908	0.00064360	0.00006998	0.00039294	0.00069994	0.00879033	0.00388430	0.00067792
AA[C>T]GT	0.00045173	0.00091742	0.00062725	0.00008719	0.00133746	0.00036710	0.00027561	0.00041458	0.00029028	0.00077961	0.01042781	0.00501237	0.00054370
AA[C>T]TA	0.00094367	0.00158043	0.00087072	0.00011869	0.00123050	0.00113441	0.00018549	0.00346203	0.00025418	0.00059836	0.00062206	0.00041704	0.00038991
AA[C>T]TC	0.00071272	0.00105942	0.00058969	0.00008427	0.00076574	0.00119768	0.00064673	0.00255320	0.00018117	0.00046712	0.00099243	0.00066410	0.00061728
AA[C>T]TG	0.00059963	0.00144253	0.00109614	0.00016030	0.00123589	0.00198893	0.00045726	0.00203776	0.00014873	0.00034853	0.00099897	0.00109356	0.00062291
AA[C>T]TT	0.00045115	0.00172485	0.00050746	0.00009098	0.00193331	0.00166915	0.00086840	0.00550140	0.00008119	0.00071505	0.00077441	0.00109474	0.00033870
AA[T>A]AA	0.00139742	0.00226958	0.00100594	0.00254338	0.00120913	0.00196721	0.00142250	0.00181794	0.00395720	0.00015821	0.00107844	0.00272178	0.00083587
AA[T>A]AC	0.00126709	0.00061261	0.00060012	0.00178939	0.00011505	0.00095970	0.00036627	0.00021855	0.00102453	0.00026747	0.00025541	0.00206438	0.00039679
AA[T>A]AG	0.00096937	0.00020400	0.00064726	0.00199567	0.00035472	0.00167016	0.00014310	0.00046125	0.00431235	0.00055259	0.00043789	0.00071444	0.00047253
AA[T>A]AT	0.00096468	0.00134662	0.00072590	0.00515498	0.00062609	0.00099608	0.00037902	0.00059497	0.00815338	0.00021950	0.00055213	0.00271619	0.00037861
AA[T>A]CA	0.00089694	0.00078319	0.00038717	0.00042056	0.00040802	0.00027506	0.00049166	0.00113954	0.00057944	0.00025481	0.00032876	0.00237951	0.00055371
AA[T>A]CC	0.00080174	0.00044542	0.00021535	0.00011104	0.00025525	0.00040791	0.00029875	0.00072972	0.00009250	0.00028739	0.00019343	0.00126136	0.00056466
AA[T>A]CG	0.00016051	0.00003072	0.00000792	0.00002921	0.00001693	0.00008486	0.00006618	0.00002739	0.00003252	0.00000105	0.00031213	0.00012979	0.00000007
AA[T>A]CT	0.00074467	0.00069233	0.00029009	0.00038627	0.00038978	0.00049820	0.00042476	0.00150604	0.00022978	0.00016768	0.00042555	0.00170484	0.00030439
AA[T>A]GA	0.00100817	0.00120498	0.00081243	0.00203273	0.00072869	0.00175708	0.00059282	0.00113093	0.00142108	0.00065263	0.00105440	0.00020231	0.00054363
AA[T>A]GC	0.00087373	0.00041118	0.00052340	0.00126637	0.00037306	0.00113637	0.00029822	0.00051927	0.00037116	0.00039410	0.00043415	0.00032142	0.00047778
AA[T>A]GG	0.00113392	0.00067330	0.00017064	0.00232197	0.00073021	0.00067799	0.00052919	0.00083133	0.00218195	0.00052492	0.00035589	0.00023377	0.00050424
AA[T>A]GT	0.00088168	0.00073562	0.00099701	0.00432709	0.00100496	0.00126448	0.00072824	0.00125670	0.00418167	0.00063164	0.00069961	0.00040026	0.00119519
AA[T>A]TA	0.00125061	0.00095472	0.00057340	0.00057302	0.00006108	0.00130035	0.00211340	0.00185842	0.00204188	0.00137545	0.00088739	0.00380807	0.00039614
AA[T>A]TC	0.00094760	0.00031565	0.00043339	0.00025996	0.00009278	0.00207707	0.00052556	0.00068239	0.00023112	0.00066910	0.00084082	0.00135947	0.00056492
AA[T>A]TG	0.00118049	0.00070064	0.00032049	0.00062997	0.00009195	0.00149678	0.00033332	0.00077778	0.00139529	0.00068586	0.00050471	0.00129510	0.00024397
AA[T>A]TT	0.00069017	0.00125095	0.00007261	0.00049628	0.00030776	0.00942179	0.00269588	0.00253058	0.00117080	0.00285313	0.00292372	0.00595537	0.00112947
AA[T>C]AA	0.00155449	0.00156043	0.00098837	0.00062323	0.00268984	0.00276508	0.00147597	0.00044756	0.00255151	0.00111189	0.00109620	0.00213098	0.00842456
AA[T>C]AC	0.00118238	0.00129247	0.00032797	0.00072980	0.00131178	0.00213814	0.00074522	0.00078311	0.00148633	0.00040243	0.00051304	0.00208116	0.00759441
AA[T>C]AG	0.00129660	0.00185990	0.00067056	0.00157345	0.00368652	0.00262373	0.00126502	0.00028405	0.00626109	0.00051359	0.00140474	0.00101200	0.00462613
AA[T>C]AT	0.00153738	0.00138699	0.00081806	0.00313276	0.00235896	0.00218330	0.00131283	0.00009867	0.00624017	0.00103546	0.00097502	0.00343392	0.00839587
AA[T>C]CA	0.00016224	0.00044104	0.00008944	0.00001539	0.00035555	0.00127606	0.00066613	0.00049260	0.00007691	0.00021660	0.00028045	0.00067095	0.00525667
AA[T>C]CC	0.00031505	0.00016992	0.00029024	0.00001707	0.00023702	0.00106481	0.00032970	0.00027706	0.00002858	0.00015540	0.00012139	0.00050139	0.00308094
AA[T>C]CG	0.00007414	0.00002327	0.00000986	0.00000001	0.00004136	0.00007397	0.00004786	0.00000849	0.00003019	0.00009550	0.00003882	0.00004921	0.00032273
AA[T>C]CT	0.00025665	0.00034543	0.00007629	0.00009469	0.00066769	0.00141102	0.00070305	0.00119252	0.00009160	0.00063628	0.00045703	0.00058530	0.00292182
AA[T>C]GA	0.00102772	0.00067524	0.00119497	0.00025815	0.00155728	0.00332573	0.00076329	0.00040754	0.00061145	0.00074010	0.00040113	0.00229713	0.00521672
AA[T>C]GC	0.00065405	0.00027570	0.00060939	0.00039248	0.00125307	0.00196680	0.00014138	0.00025300	0.00012195	0.00024470	0.00070429	0.00081596	0.00450157
AA[T>C]GG	0.00136040	0.00063041	0.00110089	0.00042810	0.00264009	0.00228686	0.00072875	0.00046280	0.00120686	0.00073179	0.00050826	0.00121642	0.00312196
AA[T>C]GT	0.00181008	0.00090572	0.00084074	0.00085385	0.00246270	0.00247105	0.00061105	0.00004866	0.00229995	0.00030011	0.00093479	0.00137915	0.00576300
AA[T>C]TA	0.00117349	0.00127199	0.00044750	0.00018649	0.00113255	0.00188073	0.00141766	0.00049197	0.00030505	0.00073121	0.00091062	0.00095711	0.00321204
AA[T>C]TC	0.00086696	0.00035543	0.00036180	0.00006122	0.00066257	0.00128213	0.00067175	0.00029657	0.00014282	0.00022415	0.00065094	0.00051391	0.00336018
AA[T>C]TG	0.00086898	0.00199140	0.00072526	0.00035146	0.00345028	0.00262134	0.00156334	0.00027323	0.00027303	0.00087448	0.00169648	0.00120280	0.00350153
AA[T>C]TT	0.00260316	0.00174805	0.00088352	0.00008957	0.00216017	0.00175965	0.00204630	0.00066651	0.00039056	0.00082171	0.00098660	0.00173232	0.00341066
AA[T>G]AA	0.00330889	0.00124180	0.00057818	0.00031173	0.00136912	0.00079224	0.00173032	0.00023395	0.00090163	0.00082020	0.00060310	0.00018106	0.00046478
AA[T>G]AC	0.00064754	0.00011994	0.00022261	0.00011758	0.00040643	0.00012142	0.00029509	0.00003232	0.00007853	0.00024388	0.00034223	0.00017506	0.00011042
AA[T>G]AG	0.00115607	0.00038029	0.00039215	0.00029272	0.00054728	0.00038631	0.00041985	0.00067313	0.00084355	0.00014792	0.00032414	0.00004495	0.00036283
AA[T>G]AT	0.00083892	0.00022526	0.00031437	0.00017370	0.00075590	0.00017091	0.00052657	0.00000256	0.00062004	0.00048099	0.00028221	0.00012875	0.00031229
AA[T>G]CA	0.00372670	0.00086531	0.00040543	0.00010142	0.00058644	0.00038641	0.00053743	0.00025404	0.00024520	0.00037017	0.00085321	0.00018219	0.00039888
AA[T>G]CC	0.00199570	0.00056001	0.00064311	0.00008110	0.00063317	0.00025473	0.00010216	0.00007013	0.00002429	0.00051906	0.00021895	0.00009006	0.00030129
AA[T>G]CG	0.00014869	0.00007650	0.00003137	0.00000702	0.00007841	0.00002336	0.00001257	0.00002002	0.00001423	0.00001735	0.00000333	0.00002016	0.00006250
AA[T>G]CT	0.00262824	0.00076745	0.00055414	0.00013771	0.00040865	0.00028163	0.00054598	0.00022017	0.00000577	0.00031648	0.00038882	0.00016055	0.00032639
AA[T>G]GA	0.00299327	0.00067957	0.00058811	0.00021505	0.00141274	0.00050630	0.00052958	0.00058019	0.00060984	0.00070111	0.00069985	0.00047055	0.00059177
AA[T>G]GC	0.00082396	0.00021200	0.00032154	0.00016634	0.00054445	0.00043304	0.00007353	0.00048016	0.00010686	0.00034747	0.00050586	0.00000565	0.00040693
AA[T>G]GG	0.00091176	0.00023300	0.00027700	0.00004046	0.00040285	0.00035153	0.00045916	0.00035620	0.00019420	0.00002051	0.00059771	0.00007865	0.00019800
AA[T>G]GT	0.00111166	0.00054524	0.00032199	0.00030650	0.00079529	0.00071268	0.00055830	0.00049040	0.00064169	0.00032792	0.00038276	0.00020646	0.00039200
AA[T>G]TA	0.00673271	0.00170559	0.00141281	0.00020328	0.00129962	0.00167132	0.00032892	0.00020120	0.00046559	0.00061895	0.00191840	0.00053655	0.00108003
AA[T>G]TC	0.00357809	0.00092960	0.00047534	0.00004304	0.00080655	0.00054778	0.00031316	0.00019944	0.00030888	0.00038658	0.00080140	0.00017914	0.00051089
AA[T>G]TG	0.00291070	0.00039738	0.00049464	0.00007672	0.00083191	0.00054499	0.00046292	0.00020527	0.00023766	0.00031270	0.00060633	0.00012880	0.00022871
AA[T>G]TT	0.00771050	0.00187328	0.00203989	0.00009555	0.00142965	0.00082394	0.00094095	0.00058710	0.00058845	0.00108094	0.00220516	0.00034250	0.00104865
AC[C>A]AA	0.00013883	0.00214313	0.00226074	0.00030894	0.00480807	0.00081218	0.00044159	0.00411268	0.00061311	0.00354514	0.00127195	0.00047514	0.00157926
AC[C>A]AC	0.00044752	0.00159839	0.00222223	0.00032936	0.00216201	0.00067413	0.00041783	0.00263781	0.00009763	0.00124571	0.00071932	0.00050385	0.00108685
AC[C>A]AG	0.00006965	0.00111275	0.00176914	0.00025162	0.00204746	0.00080487	0.00046207	0.00292294	0.00045283	0.00329347	0.00113024	0.00040350	0.00075132
AC[C>A]AT	0.00091444	0.00153136	0.00295687	0.00050594	0.00238460	0.00064670	0.00040477	0.00462030	0.00022119	0.00207446	0.00138442	0.00035378	0.00324552
AC[C>A]CA	0.00015640	0.00100018	0.00355417	0.00038684	0.00158732	0.00085144	0.00071453	0.00516767	0.00041931	0.00208987	0.00072658	0.00190527	0.00123426
AC[C>A]CC	0.00054101	0.00065173	0.00209697	0.00036488	0.00096278	0.00088837	0.00060911	0.00259694	0.00020454	0.00121965	0.00066234	0.00071446	0.00076051
AC[C>A]CG	0.00004981	0.00016335	0.00039905	0.00006903	0.00033780	0.00026315	0.00011426	0.00051647	0.00002994	0.00020545	0.00030379	0.00026454	0.00007490
AC[C>A]CT	0.00047720	0.00161163	0.00281907	0.00048101	0.00210558	0.00064430	0.00054550	0.00402360	0.00016001	0.00120160	0.00083931	0.00087906	0.00141030
AC[C>A]GA	0.00001080	0.00014795	0.00033818	0.00003382	0.00021009	0.00004881	0.00004506	0.00014902	0.00003305	0.00045226	0.00019293	0.00015328	0.00005402
AC[C>A]GC	0.00001830	0.00017219	0.00039273	0.00005313	0.00018847	0.00015364	0.00002686	0.00020877	0.00003360	0.00012594	0.00000152	0.00023198	0.00016505
AC[C>A]GG	0.00008783	0.00008120	0.00037397	0.00001709	0.00023115	0.00012697	0.00002653	0.00016676	0.00002675	0.00007706	0.00003880	0.00015921	0.00001907
AC[C>A]GT	0.00009380	0.00016043	0.00041396	0.00002073	0.00024748	0.00033380	0.00002191	0.00035183	0.00013036	0.00001461	0.00006053	0.00015390	0.00010939
AC[C>A]TA	0.00025613	0.00025292	0.00140373	0.00017156	0.00097460	0.00063279	0.00071065	0.00285768	0.00038481	0.00189076	0.00075914	0.00125538	0.00058409
AC[C>A]TC	0.00054801	0.00074396	0.00107822	0.00027665	0.00073238	0.00109066	0.00065694	0.00329097	0.00018070	0.00124733	0.00087717	0.00133299	0.00110049
AC[C>A]TG	0.00101555	0.00060046	0.00177018	0.00037169	0.00107811	0.00101057	0.00062204	0.00304628	0.00018270	0.00199197	0.00117548	0.00222563	0.00067925
AC[C>A]TT	0.00019686	0.00150972	0.00111098	0.00025428	0.00308052	0.00079605	0.00073110	0.00589982	0.00007342	0.00275404	0.00074008	0.00177688	0.00072845
AC[C>G]AA	0.00072467	0.00052210	0.00118288	0.00011190	0.00180408	0.00128151	0.00081486	0.00066264	0.00045899	0.00059003	0.00062663	0.00015010	0.00052901
AC[C>G]AC	0.00021447	0.00027667	0.00053603	0.00007156	0.00045161	0.00035111	0.00048618	0.00025001	0.00019678	0.00023039	0.00046448	0.00004043	0.00028419
AC[C>G]AG	0.00052763	0.00048859	0.00062709	0.00007566	0.00061966	0.00091423	0.00053896	0.00034506	0.00030315	0.00029958	0.00067912	0.00008566	0.00027115
AC[C>G]AT	0.00043271	0.00022981	0.00061801	0.00011674	0.00054981	0.00044886	0.00054151	0.00055610	0.00011981	0.00030506	0.00049544	0.00009556	0.00033607
AC[C>G]CA	0.00134324	0.00060476	0.00121797	0.00014802	0.00108964	0.00090410	0.00112741	0.00058618	0.00028430	0.00039749	0.00040514	0.00022599	0.00045924
AC[C>G]CC	0.00071656	0.00034845	0.00035698	0.00006695	0.00067326	0.00045914	0.00047119	0.00025149	0.00025421	0.00035998	0.00060299	0.00009434	0.00021206
AC[C>G]CG	0.00018102	0.00012425	0.00010723	0.00000043	0.00008463	0.00023737	0.00009207	0.00002170	0.00009697	0.00001632	0.00009018	0.00003791	0.00004434
AC[C>G]CT	0.00116027	0.00051334	0.00072011	0.00009159	0.00100159	0.00078919	0.00074057	0.00027421	0.00024316	0.00032489	0.00044049	0.00005535	0.00057912
AC[C>G]GA	0.00006394	0.00003893	0.00016252	0.00001061	0.00011536	0.00005362	0.00015773	0.00003327	0.00000665	0.00006034	0.00012171	0.00000821	0.00009643
AC[C>G]GC	0.00004316	0.00007970	0.00012380	0.00003349	0.00006267	0.00004639	0.00011014	0.00004227	0.00007283	0.00015565	0.00005659	0.00001552	0.00012230
AC[C>G]GG	0.00008621	0.00001082	0.00005212	0.00000644	0.00012107	0.00011067	0.00001038	0.00005281	0.00001033	0.00009556	0.00012714	0.00001431	0.00004885
AC[C>G]GT	0.00002531	0.00008241	0.00009406	0.00003188	0.00017402	0.00010326	0.00011862	0.00009791	0.00003675	0.00026322	0.00007819	0.00000097	0.00009846
AC[C>G]TA	0.00160978	0.00059265	0.00042065	0.00019390	0.00071363	0.00042704	0.00122218	0.00040572	0.00019836	0.00044182	0.00054324	0.00001598	0.00058002
AC[C>G]TC	0.00188473	0.00037553	0.00057146	0.00006169	0.00084021	0.00052894	0.00110885	0.00031626	0.00019741	0.00048800	0.00075144	0.00009382	0.00036778
AC[C>G]TG	0.00100500	0.00037249	0.00065637	0.00031073	0.00108618	0.00073517	0.00096501	0.00058650	0.00001808	0.00033034	0.00050591	0.00010877	0.00033685
AC[C>G]TT	0.00157613	0.00070215	0.00062924	0.00013662	0.00117267	0.00115571	0.00115584	0.00072634	0.00019323	0.00034852	0.00053685	0.00015655	0.00078228
AC[C>T]AA	0.00050447	0.00156396	0.00145710	0.00006488	0.00211209	0.00237486	0.00057248	0.00085086	0.00034556	0.00079660	0.00071962	0.00049207	0.00112803
AC[C>T]AC	0.00068486	0.00136993	0.00111532	0.00014790	0.00174479	0.00114324	0.00053021	0.00041826	0.00025685	0.00042809	0.00100320	0.00041987	0.00064442
AC[C>T]AG	0.00094668	0.00137692	0.00129471	0.00013322	0.00128409	0.00163817	0.00047724	0.00040372	0.00018599	0.00056710	0.00120142	0.00055581	0.00095534
AC[C>T]AT	0.00119431	0.00178069	0.00194881	0.00019424	0.00204266	0.00200609	0.00092746	0.00086620	0.00041714	0.00143815	0.00085157	0.00066861	0.00088452
AC[C>T]CA	0.00051062	0.00174911	0.00152636	0.00027352	0.00158381	0.00175890	0.00089946	0.00045652	0.00015236	0.00040633	0.00062427	0.00127807	0.00093894
AC[C>T]CC	0.00035402	0.00138056	0.00125731	0.00011382	0.00150190	0.00185394	0.00048349	0.00032999	0.00030794	0.00057052	0.00048111	0.00064485	0.00090362
AC[C>T]CG	0.00015409	0.00019249	0.00035041	0.00001591	0.00030072	0.00035324	0.00008279	0.00009347	0.00006244	0.00001631	0.00007346	0.00013846	0.00012880
AC[C>T]CT	0.00131532	0.00216227	0.00138499	0.00036568	0.00141183	0.00236447	0.00047503	0.00080769	0.00031459	0.00036242	0.00088911	0.00080237	0.00079834
AC[C>T]GA	0.00004839	0.00028481	0.00037575	0.00001851	0.00054826	0.00031135	0.00024510	0.00015877	0.00012985	0.00042537	0.00378362	0.00144551	0.00005085
AC[C>T]GC	0.00022045	0.00021948	0.00049906	0.00013416	0.00033641	0.00040076	0.00027778	0.00009979	0.00012197	0.00027863	0.00448113	0.00223682	0.00033042
AC[C>T]GG	0.00013131	0.00021848	0.00030342	0.00001321	0.00050001	0.00014384	0.00039234	0.00014054	0.00001608	0.00057727	0.00317882	0.00125014	0.00021181
AC[C>T]GT	0.00023745	0.00024213	0.00043465	0.00014630	0.00020768	0.00029402	0.00045405	0.00014143	0.00010093	0.00031116	0.00405044	0.00209503	0.00025076
AC[C>T]TA	0.00030997	0.00128148	0.00114066	0.00025459	0.00163894	0.00226444	0.00017068	0.00217873	0.00014415	0.00020220	0.00117208	0.00068151	0.00072863
AC[C>T]TC	0.00047650	0.00160199	0.00113824	0.00015102	0.00218480	0.00256147	0.00104295	0.00280207	0.00016605	0.00047961	0.00093406	0.00075426	0.00049780
AC[C>T]TG	0.00076959	0.00179582	0.00114469	0.00015285	0.00205496	0.00256186	0.00106600	0.00143881	0.00025389	0.00006343	0.00055571	0.00116675	0.00081370
AC[C>T]TT	0.00061117	0.00185684	0.00158415	0.00009548	0.00238987	0.00316609	0.00022442	0.00347878	0.00049094	0.00088619	0.00040698	0.00118972	0.00131785
AC[T>A]AA	0.00037403	0.00056015	0.00007309	0.00451770	0.00068867	0.00046875	0.00060980	0.00139881	0.00443305	0.00033107	0.00025056	0.00034809	0.00051214
AC[T>A]AC	0.00036373	0.00023064	0.00019504	0.00354354	0.00030253	0.00078882	0.00026895	0.00050170	0.00130262	0.00037369	0.00005238	0.00035235	0.00007445
AC[T>A]AG	0.00007762	0.00011888	0.00024096	0.00372293	0.00006771	0.00010624	0.00014401	0.00078468	0.00347510	0.00018747	0.00000000	0.00008818	0.00033791
AC[T>A]AT	0.00026276	0.00025219	0.00016715	0.00839783	0.00058336	0.00089092	0.00031567	0.00141633	0.00874789	0.00033221	0.00027933	0.00029034	0.00036601
AC[T>A]CA	0.00036889	0.00057223	0.00049316	0.00281062	0.00052204	0.00069200	0.00028590	0.00186253	0.00122599	0.00050475	0.00038395	0.00032594	0.00078954
AC[T>A]CC	0.00069473	0.00049984	0.00052325	0.00150110	0.00028788	0.00135168	0.00026236	0.00089344	0.00032050	0.00024744	0.00039636	0.00034456	0.00077939
AC[T>A]CG	0.00006887	0.00002529	0.00007644	0.00036723	0.00011981	0.00006204	0.00006671	0.00019413	0.00015326	0.00003215	0.00004918	0.00003658	0.00009773
AC[T>A]CT	0.00052722	0.00058192	0.00045751	0.00310029	0.00060508	0.00074180	0.00041378	0.00213670	0.00153178	0.00037431	0.00066571	0.00031296	0.00091588
AC[T>A]GA	0.00030340	0.00045479	0.00039740	0.00693873	0.00086632	0.00097276	0.00031127	0.00109833	0.00257194	0.00045716	0.00040333	0.00024345	0.00080726
AC[T>A]GC	0.00041506	0.00052023	0.00041075	0.00509228	0.00068092	0.00090240	0.00020704	0.00091955	0.00101597	0.00007333	0.00046597	0.00030174	0.00053023
AC[T>A]GG	0.00038247	0.00036780	0.00033043	0.00617601	0.00030048	0.00051733	0.00041927	0.00095113	0.00059633	0.00019223	0.00056113	0.00015313	0.00054282
AC[T>A]GT	0.00004008	0.00049320	0.00032118	0.01053435	0.00079607	0.00096120	0.00034411	0.00117498	0.00723372	0.00032638	0.00052214	0.00021852	0.00028453
AC[T>A]TA	0.00034633	0.00058054	0.00008143	0.00248781	0.00028021	0.00093220	0.00085062	0.00166060	0.00167361	0.00038632	0.00049514	0.00027231	0.00050729
AC[T>A]TC	0.00078918	0.00045619	0.00027403	0.00109854	0.00057330	0.00068282	0.00071044	0.00114746	0.00023464	0.00023036	0.00029953	0.00024913	0.00024503
AC[T>A]TG	0.00062784	0.00057499	0.00013021	0.00311265	0.00060345	0.00079874	0.00038200	0.00135010	0.00176912	0.00038981	0.00028223	0.00021737	0.00037195
AC[T>A]TT	0.00084815	0.00169633	0.00054563	0.00268283	0.00156694	0.00105814	0.00183894	0.00563342	0.00063502	0.00109996	0.00112499	0.00033315	0.00081406
AC[T>C]AA	0.00081969	0.00050288	0.00025182	0.00011529	0.00035221	0.00245405	0.00066151	0.00020640	0.00017865	0.00036535	0.00026973	0.00127489	0.00199936
AC[T>C]AC	0.00087228	0.00039251	0.00025405	0.00014437	0.00029337	0.00176097	0.00006353	0.00018305	0.00014270	0.00033444	0.00043151	0.00114618	0.00128478
AC[T>C]AG	0.00078270	0.00029221	0.00057772	0.00018861	0.00057242	0.00175837	0.00023300	0.00024093	0.00038655	0.00026071	0.00045456	0.00071796	0.00053112
AC[T>C]AT	0.00096733	0.00023525	0.00070744	0.00017376	0.00084754	0.00169054	0.00061595	0.00011712	0.00047701	0.00022957	0.00030935	0.00179523	0.00157525
AC[T>C]CA	0.00035192	0.00035730	0.00000682	0.00002526	0.00025723	0.00124071	0.00051931	0.00071052	0.00012663	0.00026197	0.00031099	0.00089708	0.00198321
AC[T>C]CC	0.00023681	0.00014947	0.00018588	0.00004322	0.00037309	0.00131330	0.00036359	0.00042063	0.00008381	0.00017707	0.00035797	0.00073513	0.00163041
AC[T>C]CG	0.00000519	0.00003764	0.00000637	0.00000000	0.00010428	0.00022179	0.00001087	0.00005746	0.00004577	0.00003963	0.00000099	0.00014023	0.00012309
AC[T>C]CT	0.00028276	0.00037716	0.00025699	0.00008725	0.00113057	0.00118391	0.00049705	0.00110389	0.00000681	0.00041568	0.00012314	0.00051806	0.00250563
AC[T>C]GA	0.00053686	0.00021214	0.00033608	0.00008283	0.00044925	0.00246661	0.00040790	0.00016527	0.00016899	0.00032276	0.00028413	0.00251709	0.00085976
AC[T>C]GC	0.00047621	0.00024143	0.00035163	0.00004982	0.00060698	0.00206956	0.00003642	0.00010145	0.00017020	0.00021446	0.00040658	0.00107682	0.00142417
AC[T>C]GG	0.00032851	0.00047483	0.00062276	0.00003677	0.00074469	0.00124159	0.00037614	0.00029748	0.00013476	0.00005898	0.00017588	0.00094913	0.00092113
AC[T>C]GT	0.00063091	0.00020903	0.00065116	0.00011967	0.00116245	0.00179405	0.00038107	0.00020647	0.00019479	0.00020806	0.00042233	0.00127809	0.00115694
AC[T>C]TA	0.00051800	0.00037184	0.00019952	0.00007649	0.00023836	0.00169123	0.00022425	0.00020385	0.00012355	0.00010298	0.00015499	0.00103888	0.00113331
AC[T>C]TC	0.00074095	0.00027084	0.00009801	0.00007813	0.00009893	0.00144992	0.00026492	0.00009430	0.00007670	0.00041990	0.00050593	0.00079605	0.00296888
AC[T>C]TG	0.00065761	0.00030206	0.00047746	0.00008789	0.00032531	0.00183750	0.00060815	0.00019273	0.00023098	0.00015266	0.00066069	0.00090575	0.00198029
AC[T>C]TT	0.00079398	0.00043849	0.00031266	0.00007155	0.00042583	0.00241735	0.00099922	0.00014056	0.00014701	0.00052395	0.00061463	0.00173758	0.00413519
AC[T>G]AA	0.00066488	0.00023908	0.00016905	0.00016979	0.00031597	0.00059738	0.00075960	0.00029745	0.00028891	0.00030912	0.00047590	0.00006611	0.00007410
AC[T>G]AC	0.00017654	0.00003031	0.00008218	0.00006811	0.00021109	0.00010943	0.00028164	0.00000904	0.00011623	0.00021459	0.00004609	0.00002292	0.00002560
AC[T>G]AG	0.00021272	0.00004305	0.00003236	0.00014884	0.00010661	0.00017664	0.00028175	0.00001811	0.00021197	0.00010151	0.00042797	0.00005974	0.00007959
AC[T>G]AT	0.00036358	0.00002423	0.00003355	0.00020177	0.00016168	0.00029071	0.00049609	0.00016863	0.00031848	0.00014054	0.00014643	0.00006999	0.00010440
AC[T>G]CA	0.00123148	0.00019130	0.00022549	0.00009797	0.00071651	0.00046013	0.00034160	0.00013830	0.00009043	0.00017491	0.00035985	0.00016016	0.00015625
AC[T>G]CC	0.00055581	0.00015590	0.00024524	0.00004298	0.00039090	0.00027853	0.00019257	0.00005299	0.00009529	0.00024797	0.00022689	0.00013898	0.00001808
AC[T>G]CG	0.00015377	0.00001136	0.00000255	0.00000749	0.00008225	0.00001421	0.00003895	0.00002578	0.00002056	0.00005705	0.00000464	0.00001182	0.00002601
AC[T>G]CT	0.00084610	0.00026042	0.00016989	0.00007164	0.00058101	0.00024755	0.00033693	0.00018363	0.00018603	0.00019818	0.00024962	0.00008935	0.00020084
AC[T>G]GA	0.00077707	0.00034105	0.00021997	0.00024403	0.00051438	0.00057512	0.00071818	0.00013620	0.00019081	0.00016802	0.00028764	0.00026184	0.00043956
AC[T>G]GC	0.00029986	0.00022263	0.00018138	0.00010613	0.00052042	0.00056874	0.00056130	0.00044652	0.00026614	0.00008676	0.00013164	0.00015074	0.00026952
AC[T>G]GG	0.00028486	0.00013997	0.00019462	0.00002491	0.00041975	0.00037822	0.00027228	0.00017300	0.00011438	0.00020196	0.00026266	0.00004745	0.00018076
AC[T>G]GT	0.00058823	0.00011114	0.00021342	0.00043432	0.00056977	0.00052605	0.00029514	0.00044142	0.00029248	0.00048116	0.00017520	0.00011520	0.00015185
AC[T>G]TA	0.00173261	0.00029710	0.00012544	0.00007042	0.00085274	0.00104688	0.00117702	0.00029563	0.00018733	0.00047477	0.00073833	0.00030266	0.00032208
AC[T>G]TC	0.00123508	0.00012171	0.00016994	0.00005437	0.00056842	0.00056503	0.00085279	0.00006233	0.00006385	0.00045563	0.00014258	0.00018257	0.00058671
AC[T>G]TG	0.00083727	0.00031965	0.00007707	0.00011517	0.00056135	0.00037052	0.00057732	0.00021780	0.00003810	0.00025648	0.00005338	0.00012200	0.00023494
AC[T>G]TT	0.00228869	0.00070382	0.00014695	0.00009764	0.00155817	0.00110991	0.00151876	0.00030200	0.00023010	0.00078471	0.00061998	0.00040702	0.00060544
AG[C>A]AA	0.00027925	0.00121259	0.00170127	0.00030036	0.00242896	0.00030486	0.00036676	0.00262493	0.00032865	0.01039845	0.00093672	0.00019663	0.00164588
AG[C>A]AC	0.00066374	0.00073765	0.00114271	0.00014300	0.00091088	0.00041672	0.00070288	0.00147494	0.00025362	0.00288775	0.00022915	0.00022822	0.00065340
AG[C>A]AG	0.00033625	0.00038166	0.00098791	0.00026365	0.00148806	0.00060529	0.00010316	0.00192935	0.00016699	0.00690179	0.00077695	0.00020125	0.00051977
AG[C>A]AT	0.00034793	0.00085161	0.00173715	0.00014711	0.00133896	0.00027651	0.00049505	0.00219861	0.00022923	0.00445472	0.00069923	0.00021174	0.00120596
AG[C>A]CA	0.00025972	0.00156595	0.00291527	0.00035991	0.00137552	0.00085442	0.00072636	0.00246571	0.00028895	0.00263691	0.00067978	0.00061944	0.00110450
AG[C>A]CC	0.00058966	0.00054435	0.00160909	0.00033314	0.00060628	0.00033523	0.00011071	0.00148531	0.00013171	0.00144988	0.00043582	0.00034568	0.00039571
AG[C>A]CG	0.00010417	0.00021666	0.00027255	0.00002151	0.00027767	0.00012991	0.00001944	0.00033021	0.00008968	0.00032536	0.00000000	0.00001400	0.00014354
AG[C>A]CT	0.00044123	0.00148590	0.00226508	0.00027919	0.00141405	0.00078371	0.00084449	0.00300922	0.00032438	0.00148572	0.00029192	0.00023681	0.00073763
AG[C>A]GA	0.00005973	0.00027528	0.00050834	0.00006500	0.00026866	0.00022122	0.00002682	0.00021958	0.00001534	0.00076234	0.00017068	0.00007537	0.00006419
AG[C>A]GC	0.00003390	0.00026479	0.00040460	0.00002524	0.00011054	0.00010833	0.00014940	0.00002752	0.00004184	0.00018616	0.00009626	0.00004158	0.00002536
AG[C>A]GG	0.00011123	0.00016382	0.00039767	0.00003530	0.00017888	0.00002300	0.00006822	0.00017826	0.00004717	0.00056503	0.00015690	0.00006241	0.00006919
AG[C>A]GT	0.00007563	0.00010342	0.00047699	0.00004198	0.00011159	0.00002431	0.00001229	0.00021466	0.00005588	0.00018146	0.00021833	0.00000056	0.00005007
AG[C>A]TA	0.00013206	0.00065041	0.00106833	0.00015529	0.00049267	0.00069226	0.00061898	0.00149792	0.00015120	0.00348469	0.00026186	0.00036683	0.00079603
AG[C>A]TC	0.00035020	0.00045517	0.00074465	0.00012129	0.00022458	0.00029266	0.00014208	0.00130081	0.00021124	0.00213387	0.00056728	0.00024790	0.00050915
AG[C>A]TG	0.00069832	0.00073869	0.00146361	0.00023836	0.00073907	0.00101279	0.00036912	0.00190676	0.00017258	0.00408177	0.00042613	0.00058313	0.00066157
AG[C>A]TT	0.00040003	0.00061304	0.00069819	0.00016671	0.00147855	0.00021372	0.00073705	0.00338575	0.00014839	0.00438988	0.00043034	0.00035029	0.00058087
AG[C>G]AA	0.00028099	0.00057861	0.00143223	0.00014643	0.00101354	0.00080755	0.00170794	0.00070571	0.00020316	0.00073653	0.00051171	0.00014242	0.00029618
AG[C>G]AC	0.00015669	0.00006427	0.00062129	0.00006831	0.00044901	0.00054943	0.00040950	0.00045441	0.00009935	0.00003987	0.00005534	0.00009089	0.00009491
AG[C>G]AG	0.00047397	0.00030684	0.00080193	0.00016793	0.00063851	0.00057852	0.00076477	0.00059638	0.00019127	0.00025375	0.00034012	0.00009006	0.00048857
AG[C>G]AT	0.00021877	0.00018195	0.00081868	0.00006576	0.00039749	0.00012532	0.00058220	0.00042856	0.00019161	0.00011790	0.00034664	0.00009705	0.00032388
AG[C>G]CA	0.00038610	0.00056510	0.00121029	0.00015874	0.00077796	0.00168711	0.00131096	0.00083523	0.00038785	0.00050060	0.00061545	0.00015299	0.00070665
AG[C>G]CC	0.00025151	0.00024426	0.00076086	0.00003167	0.00082831	0.00096002	0.00050482	0.00053341	0.00013242	0.00012599	0.00008550	0.00004652	0.00021750
AG[C>G]CG	0.00013146	0.00006841	0.00010790	0.00003297	0.00005673	0.00006065	0.00015175	0.00011844	0.00005913	0.00000621	0.00018660	0.00004564	0.00006885
AG[C>G]CT	0.00051713	0.00051886	0.00132994	0.00008518	0.00093686	0.00117055	0.00053962	0.00103055	0.00043074	0.00017053	0.00041781	0.00014911	0.00037748
AG[C>G]GA	0.00010435	0.00008099	0.00011279	0.00004639	0.00018879	0.00015623	0.00014226	0.00004794	0.00004623	0.00015401	0.00000950	0.00002051	0.00010327
AG[C>G]GC	0.00011707	0.00004068	0.00014780	0.00001107	0.00021613	0.00019869	0.00000022	0.00005247	0.00002751	0.00003512	0.00000133	0.00001179	0.00003449
AG[C>G]GG	0.00011437	0.00004137	0.00004835	0.00001202	0.00009813	0.00011703	0.00004438	0.00007580	0.00000014	0.00011365	0.00009261	0.00001401	0.00003344
AG[C>G]GT	0.00004292	0.00003137	0.00017886	0.00002153	0.00009206	0.00013737	0.00006056	0.00005976	0.00000401	0.00011114	0.00007745	0.00005158	0.00009708
AG[C>G]TA	0.00079178	0.00019478	0.00088632	0.00010950	0.00098363	0.00062104	0.00097119	0.00067081	0.00017434	0.00074039	0.00045407	0.00008031	0.00053532
AG[C>G]TC	0.00082548	0.00019989	0.00075814	0.00010218	0.00049034	0.00034948	0.00062994	0.00025627	0.00014821	0.00038175	0.00041634	0.00009867	0.00021215
AG[C>G]TG	0.00082186	0.00037519	0.00090031	0.00016509	0.00103140	0.00052957	0.00140333	0.00044817	0.00013769	0.00044476	0.00025406	0.00014223	0.00008757
AG[C>G]TT	0.00059213	0.00027270	0.00084370	0.00012141	0.00085137	0.00047682	0.00094980	0.00112362	0.00009625	0.00060217	0.00035907	0.00012632	0.00050688
AG[C>T]AA	0.00088046	0.00271626	0.00172061	0.00009045	0.00173360	0.00188703	0.00110591	0.00078799	0.00023588	0.00092597	0.00079944	0.00158240	0.00084812
AG[C>T]AC	0.00056414	0.00147184	0.00119505	0.00001859	0.00148677	0.00079044	0.00103714	0.00029537	0.00011965	0.00054754	0.00040129	0.00150690	0.00063543
AG[C>T]AG	0.00129367	0.00196830	0.00168226	0.00011165	0.00161286	0.00146747	0.00096343	0.00062796	0.00014325	0.00078389	0.00127415	0.00134126	0.00075979
AG[C>T]AT	0.00102688	0.00205055	0.00118085	0.00010238	0.00167078	0.00128497	0.00076506	0.00071735	0.00014988	0.00100636	0.00101976	0.00148646	0.00115608
AG[C>T]CA	0.00067430	0.00210860	0.00174355	0.00003955	0.00166278	0.00220819	0.00059510	0.00076826	0.00051412	0.00086098	0.00124239	0.00360379	0.00101525
AG[C>T]CC	0.00068462	0.00163549	0.00110203	0.00013087	0.00148109	0.00188044	0.00047158	0.00044529	0.00007801	0.00038090	0.00049635	0.00167975	0.00059115
AG[C>T]CG	0.00014572	0.00027094	0.00028695	0.00002548	0.00026049	0.00033184	0.00018663	0.00004008	0.00002897	0.00013364	0.00000184	0.00054718	0.00004666
AG[C>T]CT	0.00050916	0.00246229	0.00169215	0.00011023	0.00217971	0.00296071	0.00052600	0.00100522	0.00016227	0.00131662	0.00053292	0.00243325	0.00065586
AG[C>T]GA	0.00025633	0.00066631	0.00041592	0.00009235	0.00060436	0.00032332	0.00109279	0.00021188	0.00023735	0.00080513	0.00655148	0.00230497	0.00074704
AG[C>T]GC	0.00004986	0.00049128	0.00009095	0.00003074	0.00029368	0.00020787	0.00077659	0.00006776	0.00007028	0.00081146	0.00369999	0.00235829	0.00059884
AG[C>T]GG	0.00007076	0.00068270	0.00034741	0.00001957	0.00078222	0.00021651	0.00086543	0.00015444	0.00022806	0.00066796	0.00513280	0.00255634	0.00023178
AG[C>T]GT	0.00010747	0.00046099	0.00009616	0.00007465	0.00046167	0.00026690	0.00042892	0.00009036	0.00008601	0.00109497	0.00308962	0.00243233	0.00029798
AG[C>T]TA	0.00074627	0.00149802	0.00123723	0.00004911	0.00139483	0.00151972	0.00002476	0.00113923	0.00029937	0.00046129	0.00073772	0.00147258	0.00057262
AG[C>T]TC	0.00061855	0.00129171	0.00085782	0.00010765	0.00078872	0.00156272	0.00036447	0.00134904	0.00017623	0.00072427	0.00045470	0.00115339	0.00048201
AG[C>T]TG	0.00110938	0.00186638	0.00141694	0.00010713	0.00221387	0.00240304	0.00003510	0.00124937	0.00037329	0.00065311	0.00085380	0.00245369	0.00064837
AG[C>T]TT	0.00034355	0.00191211	0.00124263	0.00008379	0.00142108	0.00233243	0.00029106	0.00185983	0.00034012	0.00047667	0.00068474	0.00150050	0.00095741
AG[T>A]AA	0.00074974	0.00055851	0.00040788	0.00266004	0.00054832	0.00035651	0.00016462	0.00070896	0.00224078	0.00036776	0.00027958	0.00027331	0.00017260
AG[T>A]AC	0.00075452	0.00039148	0.00033200	0.00137024	0.00035077	0.00079686	0.00002141	0.00043197	0.00017869	0.00014971	0.00016493	0.00014997	0.00029729
AG[T>A]AG	0.00067041	0.00033460	0.00035284	0.00332493	0.00008048	0.00055221	0.00024800	0.00052527	0.00335936	0.00036201	0.00008827	0.00023214	0.00003598
AG[T>A]AT	0.00091441	0.00046553	0.00024545	0.00457732	0.00019442	0.00103048	0.00023753	0.00081783	0.00229833	0.00014876	0.00038923	0.00045724	0.00011673
AG[T>A]CA	0.00042188	0.00023224	0.00023196	0.00103231	0.00014889	0.00037695	0.00019086	0.00059783	0.00062487	0.00039749	0.00028275	0.00046408	0.00126596
AG[T>A]CC	0.00048880	0.00048647	0.00003026	0.00018387	0.00019567	0.00043022	0.00026994	0.00050798	0.00005433	0.00040286	0.00005773	0.00026376	0.00045100
AG[T>A]CG	0.00004709	0.00004400	0.00006654	0.00007365	0.00001433	0.00005358	0.00001645	0.00004985	0.00006618	0.00005031	0.00000250	0.00005629	0.00005292
AG[T>A]CT	0.00057696	0.00053377	0.00024212	0.00085916	0.00057857	0.00038127	0.00034807	0.00094475	0.00022964	0.00010723	0.00008089	0.00025865	0.00030067
AG[T>A]GA	0.00056914	0.00065145	0.00065947	0.00233071	0.00071110	0.00051015	0.00022321	0.00075943	0.00049528	0.00048584	0.00033250	0.00031876	0.00024202
AG[T>A]GC	0.00065762	0.00054305	0.00043438	0.00129207	0.00029249	0.00054168	0.00009269	0.00040896	0.00004596	0.00014756	0.00022335	0.00008732	0.00028296
AG[T>A]GG	0.00041516	0.00045681	0.00034163	0.00209057	0.00073904	0.00066096	0.00002220	0.00073156	0.00005409	0.00058619	0.00023738	0.00015274	0.00032247
AG[T>A]GT	0.00061481	0.00037450	0.00027368	0.00323737	0.00051708	0.00064248	0.00022159	0.00046125	0.00016687	0.00056021	0.00015348	0.00025588	0.00037364
AG[T>A]TA	0.00036617	0.00039515	0.00025134	0.00074906	0.00013719	0.00035943	0.00051997	0.00108800	0.00037335	0.00028325	0.00021020	0.00020770	0.00045603
AG[T>A]TC	0.00024557	0.00023610	0.00006546	0.00019633	0.00020630	0.00043253	0.00040407	0.00078569	0.00002432	0.00034107	0.00019191	0.00028624	0.00025574
AG[T>A]TG	0.00051958	0.00052580	0.00028651	0.00085445	0.00027360	0.00023413	0.00028089	0.00055416	0.00055822	0.00020136	0.00023711	0.00008050	0.00021770
AG[T>A]TT	0.00056144	0.00090434	0.00058135	0.00058068	0.00102129	0.00067003	0.00066364	0.00257043	0.00013200	0.00097046	0.00028206	0.00050460	0.00056984
AG[T>C]AA	0.00054685	0.00044779	0.00063155	0.00011672	0.00073956	0.00053248	0.00033715	0.00015763	0.00016749	0.00102128	0.00026769	0.00187599	0.00470333
AG[T>C]AC	0.00075265	0.00024644	0.00025823	0.00009290	0.00024542	0.00056540	0.00010061	0.00010188	0.00014692	0.00017893	0.00036602	0.00267298	0.00348683
AG[T>C]AG	0.00153951	0.00044147	0.00069276	0.00019215	0.00106707	0.00123393	0.00056864	0.00013750	0.00037947	0.00026878	0.00064177	0.00221971	0.00358047
AG[T>C]AT	0.00129070	0.00049961	0.00055081	0.00012100	0.00071392	0.00031362	0.00044463	0.00008296	0.00043718	0.00047442	0.00031835	0.00438782	0.00516521
AG[T>C]CA	0.00015581	0.00021150	0.00015010	0.00006682	0.00019396	0.00003399	0.00045247	0.00013336	0.00011838	0.00030229	0.00017858	0.00109797	0.00471525
AG[T>C]CC	0.00024136	0.00015263	0.00008916	0.00000215	0.00029756	0.00022017	0.00042734	0.00010278	0.00002586	0.00030370	0.00016626	0.00083346	0.00260382
AG[T>C]CG	0.00001845	0.00000614	0.00002878	0.00001609	0.00004979	0.00009867	0.00009526	0.00000000	0.00000743	0.00004619	0.00002952	0.00008626	0.00007629
AG[T>C]CT	0.00027187	0.00040074	0.00011561	0.00014802	0.00072490	0.00087077	0.00062080	0.00045981	0.00015196	0.00047260	0.00052076	0.00058516	0.00352172
AG[T>C]GA	0.00054058	0.00015838	0.00040746	0.00005956	0.00079350	0.00112456	0.00036903	0.00003179	0.00007833	0.00006676	0.00040722	0.00249405	0.00275473
AG[T>C]GC	0.00032504	0.00006154	0.00037888	0.00016584	0.00029460	0.00080746	0.00043039	0.00012505	0.00000917	0.00004319	0.00025046	0.00085058	0.00369099
AG[T>C]GG	0.00084122	0.00022365	0.00033002	0.00001897	0.00061213	0.00068354	0.00031235	0.00023638	0.00026666	0.00067168	0.00052027	0.00132312	0.00195909
AG[T>C]GT	0.00041064	0.00023108	0.00036308	0.00007603	0.00088286	0.00072473	0.00041445	0.00012700	0.00010538	0.00047117	0.00012935	0.00129478	0.00292981
AG[T>C]TA	0.00020562	0.00024071	0.00011680	0.00001292	0.00051318	0.00033695	0.00067739	0.00012103	0.00021386	0.00015570	0.00033519	0.00162728	0.00166680
AG[T>C]TC	0.00046861	0.00037991	0.00022446	0.00000006	0.00058087	0.00040885	0.00034816	0.00005920	0.00011703	0.00052256	0.00057709	0.00125836	0.00380365
AG[T>C]TG	0.00039383	0.00114219	0.00009843	0.00005675	0.00168322	0.00126969	0.00084352	0.00012238	0.00024120	0.00060671	0.00023775	0.00127033	0.00216457
AG[T>C]TT	0.00094658	0.00089601	0.00045243	0.00005740	0.00098039	0.00078387	0.00134106	0.00026618	0.00022486	0.00094599	0.00032566	0.00220084	0.00218985
AG[T>G]AA	0.00067913	0.00030495	0.00018586	0.00005498	0.00061813	0.00030132	0.00083561	0.00021877	0.00032481	0.00008263	0.00007684	0.00006799	0.00010203
AG[T>G]AC	0.00009892	0.00011940	0.00003374	0.00002598	0.00009040	0.00015722	0.00030686	0.00001999	0.00005935	0.00005407	0.00008228	0.00004019	0.00006824
AG[T>G]AG	0.00060770	0.00006906	0.00008401	0.00013447	0.00033434	0.00015449	0.00049997	0.00000998	0.00031467	0.00022570	0.00028006	0.00005067	0.00022458
AG[T>G]AT	0.00037797	0.00002562	0.00007807	0.00008963	0.00026507	0.00005329	0.00039347	0.00009242	0.00014144	0.00002689	0.00017807	0.00003932	0.00013539
AG[T>G]CA	0.00050171	0.00033264	0.00006991	0.00002526	0.00037039	0.00006824	0.00026386	0.00013585	0.00004041	0.00011890	0.00020111	0.00016956	0.00026454
AG[T>G]CC	0.00029284	0.00004762	0.00004884	0.00002176	0.00020963	0.00000630	0.00028357	0.00006655	0.00001475	0.00018033	0.00015695	0.00003295	0.00011397
AG[T>G]CG	0.00001273	0.00000645	0.00001142	0.00000609	0.00001176	0.00003577	0.00006829	0.00000064	0.00000134	0.00000605	0.00001149	0.00000000	0.00001881
AG[T>G]CT	0.00060098	0.00008433	0.00008975	0.00000184	0.00042754	0.00008775	0.00027080	0.00024622	0.00003373	0.00010043	0.00024075	0.00001782	0.00004158
AG[T>G]GA	0.00034668	0.00030266	0.00013002	0.00002414	0.00071871	0.00020561	0.00048022	0.00030391	0.00024025	0.00047149	0.00020740	0.00007034	0.00046017
AG[T>G]GC	0.00028576	0.00016769	0.00012282	0.00004893	0.00050323	0.00023673	0.00012695	0.00047690	0.00004181	0.00015207	0.00030011	0.00000244	0.00016112
AG[T>G]GG	0.00023707	0.00013923	0.00018276	0.00005947	0.00016376	0.00032747	0.00016926	0.00031146	0.00001942	0.00019070	0.00007143	0.00016656	0.00027059
AG[T>G]GT	0.00021786	0.00021700	0.00014936	0.00011638	0.00057304	0.00034636	0.00043658	0.00035334	0.00006725	0.00020372	0.00000039	0.00012878	0.00009774
AG[T>G]TA	0.00112883	0.00018783	0.00019207	0.00005271	0.00059798	0.00016640	0.00056355	0.00018351	0.00000721	0.00003244	0.00013635	0.00022559	0.00009224
AG[T>G]TC	0.00066435	0.00024013	0.00006118	0.00000105	0.00054654	0.00017369	0.00036546	0.00011291	0.00016759	0.00027244	0.00021053	0.00005423	0.00015001
AG[T>G]TG	0.00047615	0.00019498	0.00007504	0.00000363	0.00053203	0.00009409	0.00048926	0.00011624	0.00006636	0.00012176	0.00007805	0.00014286	0.00007049
AG[T>G]TT	0.00114962	0.00027786	0.00023319	0.00004213	0.00074749	0.00028186	0.00076879	0.00043678	0.00005114	0.00061467	0.00081198	0.00038835	0.00021512
AT[C>A]AA	0.00084187	0.00262739	0.00306110	0.00042504	0.00105230	0.00018650	0.00203853	0.00298993	0.00035499	0.00617817	0.00077965	0.00035155	0.00109962
AT[C>A]AC	0.00181769	0.00187869	0.00193676	0.00025253	0.00066554	0.00079886	0.00055396	0.00200239	0.00060655	0.00265556	0.00108058	0.00028408	0.00061189
AT[C>A]AG	0.00116879	0.00155689	0.00168904	0.00036647	0.00056900	0.00029616	0.00115508	0.00203273	0.00008295	0.00309334	0.00070827	0.00021436	0.00058400
AT[C>A]AT	0.00160221	0.00235840	0.00272748	0.00031140	0.00079176	0.00115286	0.00261878	0.00343339	0.00039916	0.00454222	0.00169138	0.00034217	0.00155321
AT[C>A]CA	0.00106613	0.00352532	0.00407352	0.00052695	0.00202905	0.00010174	0.00182713	0.00277186	0.00016577	0.00315751	0.00090955	0.00063764	0.00092877
AT[C>A]CC	0.00114678	0.00215926	0.00261188	0.00043661	0.00121445	0.00032487	0.00142742	0.00170165	0.00031083	0.00223799	0.00060018	0.00037186	0.00062687
AT[C>A]CG	0.00015752	0.00026749	0.00026405	0.00006538	0.00010106	0.00002332	0.00028356	0.00019896	0.00000778	0.00050130	0.00000558	0.00005445	0.00013765
AT[C>A]CT	0.00066538	0.00289078	0.00373931	0.00034417	0.00166323	0.00035313	0.00216019	0.00346985	0.00026352	0.00270157	0.00072064	0.00070251	0.00149911
AT[C>A]GA	0.00018273	0.00039412	0.00038851	0.00004678	0.00021697	0.00005362	0.00019388	0.00011004	0.00001795	0.00080468	0.00034436	0.00005028	0.00019083
AT[C>A]GC	0.00005832	0.00048446	0.00048175	0.00003404	0.00035337	0.00015497	0.00018494	0.00011423	0.00002428	0.00052395	0.00019525	0.00003647	0.00032097
AT[C>A]GG	0.00020888	0.00025361	0.00022876	0.00002189	0.00015206	0.00001308	0.00008205	0.00009778	0.00002369	0.00037917	0.00007444	0.00001820	0.00008466
AT[C>A]GT	0.00005388	0.00049406	0.00041674	0.00001257	0.00010855	0.00012864	0.00010300	0.00025397	0.00016403	0.00056712	0.00031159	0.00004368	0.00000083
AT[C>A]TA	0.00136921	0.00178421	0.00210909	0.00019532	0.00077757	0.00054039	0.00172003	0.00287053	0.00059011	0.00481877	0.00108837	0.00048751	0.00082457
AT[C>A]TC	0.00261783	0.00217374	0.00273765	0.00022763	0.00058668	0.00101838	0.00132524	0.00250374	0.00044229	0.00448632	0.00126641	0.00086509	0.00045716
AT[C>A]TG	0.00264883	0.00243295	0.00223662	0.00046002	0.00085773	0.00074931	0.00191385	0.00220609	0.00029085	0.00597139	0.00104489	0.00119145	0.00040862
AT[C>A]TT	0.00183189	0.00285934	0.00186249	0.00039567	0.00065182	0.00223542	0.00406468	0.00677383	0.00056597	0.00789267	0.00140898	0.00108385	0.00094482
AT[C>G]AA	0.00045895	0.00159759	0.00165885	0.00015229	0.00097689	0.00039611	0.00762832	0.00081071	0.00092943	0.00203382	0.00115748	0.00039089	0.00047909
AT[C>G]AC	0.00046101	0.00030522	0.00053605	0.00011567	0.00038867	0.00034948	0.00158964	0.00044274	0.00020004	0.00055497	0.00021606	0.00019820	0.00008391
AT[C>G]AG	0.00065318	0.00037125	0.00079791	0.00008781	0.00047949	0.00090348	0.00209883	0.00051868	0.00049693	0.00070679	0.00061328	0.00023156	0.00039980
AT[C>G]AT	0.00051943	0.00043512	0.00128460	0.00014390	0.00058366	0.00026597	0.00258157	0.00037074	0.00032695	0.00069865	0.00037934	0.00014314	0.00059930
AT[C>G]CA	0.00138824	0.00096542	0.00169394	0.00025237	0.00130152	0.00076509	0.00303425	0.00074577	0.00043860	0.00122481	0.00121150	0.00029864	0.00044059
AT[C>G]CC	0.00149371	0.00034679	0.00096128	0.00015704	0.00077658	0.00080166	0.00115933	0.00035946	0.00033381	0.00050235	0.00064066	0.00015169	0.00041218
AT[C>G]CG	0.00006226	0.00003100	0.00014387	0.00003470	0.00009295	0.00011352	0.00025214	0.00000762	0.00001137	0.00000043	0.00000008	0.00004012	0.00015323
AT[C>G]CT	0.00157124	0.00065809	0.00126785	0.00010386	0.00124921	0.00089372	0.00225481	0.00059999	0.00058135	0.00039123	0.00037498	0.00022851	0.00038381
AT[C>G]GA	0.00022199	0.00010786	0.00016163	0.00003285	0.00008436	0.00011422	0.00024699	0.00009647	0.00003998	0.00010653	0.00011170	0.00001413	0.00014007
AT[C>G]GC	0.00010929	0.00005176	0.00014006	0.00000287	0.00010959	0.00032648	0.00004803	0.00006724	0.00003479	0.00010889	0.00007527	0.00005248	0.00007308
AT[C>G]GG	0.00005355	0.00001109	0.00008688	0.00001995	0.00008443	0.00016433	0.00002542	0.00003677	0.00000323	0.00008010	0.00008343	0.00002005	0.00002215
AT[C>G]GT	0.00005579	0.00006897	0.00028457	0.00004409	0.00015324	0.00015405	0.00013231	0.00011163	0.00005079	0.00005154	0.00007352	0.00002916	0.00005712
AT[C>G]TA	0.00132783	0.00135375	0.00152114	0.00008297	0.00125440	0.00039952	0.00550387	0.00067183	0.00065111	0.00178258	0.00099803	0.00029383	0.00082511
AT[C>G]TC	0.00178388	0.00094077	0.00087674	0.00022757	0.00054411	0.00056821	0.00405943	0.00071891	0.00024893	0.00115417	0.00104531	0.00032449	0.00064093
AT[C>G]TG	0.00091057	0.00045771	0.00083291	0.00023920	0.00092399	0.00048252	0.00376152	0.00058868	0.00022012	0.00146346	0.00093330	0.00005942	0.00057703
AT[C>G]TT	0.00135997	0.00127888	0.00125721	0.00025976	0.00152372	0.00010815	0.00757768	0.00150890	0.00069541	0.00186271	0.00148532	0.00016832	0.00062290
AT[C>T]AA	0.00110454	0.00309826	0.00226555	0.00024571	0.00095335	0.00175243	0.00351794	0.00119903	0.00026754	0.00115845	0.00158287	0.00036221	0.00111881
AT[C>T]AC	0.00163605	0.00178866	0.00172576	0.00006709	0.00125020	0.00073425	0.00279484	0.00108950	0.00037155	0.00126170	0.00110106	0.00090669	0.00048508
AT[C>T]AG	0.00135583	0.00267617	0.00132581	0.00021277	0.00086769	0.00138001	0.00318557	0.00079168	0.00048616	0.00102727	0.00108554	0.00075359	0.00088511
AT[C>T]AT	0.00171512	0.00379714	0.00205472	0.00024477	0.00201546	0.00197480	0.00441340	0.00171211	0.00054540	0.00149013	0.00113750	0.00117313	0.00108014
AT[C>T]CA	0.00038297	0.00208938	0.00167514	0.00022991	0.00119785	0.00156889	0.00178992	0.00126716	0.00036770	0.00109556	0.00120166	0.00113673	0.00068307
AT[C>T]CC	0.00060428	0.00296816	0.00197302	0.00014359	0.00167786	0.00071329	0.00209598	0.00079438	0.00034567	0.00130891	0.00079244	0.00058203	0.00082928
AT[C>T]CG	0.00001541	0.00019540	0.00014961	0.00001849	0.00008220	0.00031453	0.00032078	0.00011123	0.00006830	0.00021725	0.00004981	0.00009890	0.00010181
AT[C>T]CT	0.00125794	0.00309956	0.00186130	0.00018374	0.00201486	0.00184054	0.00255717	0.00141974	0.00051845	0.00121876	0.00123449	0.00039763	0.00095558
AT[C>T]GA	0.00011240	0.00056753	0.00032006	0.00001407	0.00044240	0.00034620	0.00042156	0.00008149	0.00005144	0.00058089	0.00275155	0.00101263	0.00002823
AT[C>T]GC	0.00007745	0.00054388	0.00033031	0.00008584	0.00049688	0.00034529	0.00081040	0.00011852	0.00005274	0.00040726	0.00322836	0.00143786	0.00021333
AT[C>T]GG	0.00014181	0.00039001	0.00011266	0.00003315	0.00031723	0.00021761	0.00047733	0.00010624	0.00007263	0.00018554	0.00271304	0.00088352	0.00018402
AT[C>T]GT	0.00025404	0.00028829	0.00022889	0.00005771	0.00035904	0.00054660	0.00063204	0.00021119	0.00014054	0.00060760	0.00340515	0.00113738	0.00011774
AT[C>T]TA	0.00016631	0.00154645	0.00155554	0.00021533	0.00109586	0.00116479	0.00154431	0.00134480	0.00005343	0.00065423	0.00053053	0.00091277	0.00027898
AT[C>T]TC	0.00020795	0.00175582	0.00130720	0.00012682	0.00107638	0.00170266	0.00222531	0.00212002	0.00023021	0.00099047	0.00033036	0.00083677	0.00086462
AT[C>T]TG	0.00030952	0.00202600	0.00121709	0.00015519	0.00112728	0.00200490	0.00206733	0.00123505	0.00036750	0.00083476	0.00064992	0.00088389	0.00077085
AT[C>T]TT	0.00017292	0.00191268	0.00132068	0.00010859	0.00126956	0.00140521	0.00260492	0.00334666	0.00034859	0.00148837	0.00064587	0.00090586	0.00104757
AT[T>A]AA	0.00121558	0.00081869	0.00052331	0.00405240	0.00052118	0.00090117	0.00108450	0.00108025	0.00688122	0.00067255	0.00042116	0.00071879	0.00039969
AT[T>A]AC	0.00131797	0.00048686	0.00035910	0.00268479	0.00022026	0.00089564	0.00015407	0.00046738	0.00186429	0.00025871	0.00061037	0.00042367	0.00055212
AT[T>A]AG	0.00085754	0.00021889	0.00028657	0.00360177	0.00016040	0.00022777	0.00012457	0.00071861	0.00743949	0.00011840	0.00044142	0.00018862	0.00010952
AT[T>A]AT	0.00193365	0.00113095	0.00049142	0.00666130	0.00052489	0.00068787	0.00044984	0.00139321	0.01147265	0.00049340	0.00076099	0.00096255	0.00048097
AT[T>A]CA	0.00127516	0.00065835	0.00029889	0.00180425	0.00002098	0.00064406	0.00052549	0.00154375	0.00113238	0.00062213	0.00072116	0.00052947	0.00176734
AT[T>A]CC	0.00148862	0.00059058	0.00029528	0.00065448	0.00015643	0.00084691	0.00046373	0.00082670	0.00019456	0.00048850	0.00034879	0.00034427	0.00088946
AT[T>A]CG	0.00011722	0.00006744	0.00006723	0.00012803	0.00002752	0.00008664	0.00002134	0.00004922	0.00011028	0.00005768	0.00000263	0.00005615	0.00007848
AT[T>A]CT	0.00181323	0.00085109	0.00050606	0.00207215	0.00009718	0.00063703	0.00064302	0.00218592	0.00136427	0.00025485	0.00068909	0.00059363	0.00130862
AT[T>A]GA	0.00066888	0.00017715	0.00032905	0.00334342	0.00035350	0.00039318	0.00018972	0.00072982	0.00326416	0.00053340	0.00068739	0.00019162	0.00069106
AT[T>A]GC	0.00066462	0.00049966	0.00035169	0.00224977	0.00021684	0.00060777	0.00026314	0.00025308	0.00074641	0.00013991	0.00020313	0.00014250	0.00040937
AT[T>A]GG	0.00045948	0.00025097	0.00026646	0.00381030	0.00018980	0.00046075	0.00015071	0.00048393	0.00223175	0.00022896	0.00006607	0.00013220	0.00028116
AT[T>A]GT	0.00095178	0.00046738	0.00048406	0.00587520	0.00070624	0.00026748	0.00018632	0.00081695	0.00582396	0.00042060	0.00040636	0.00001803	0.00041289
AT[T>A]TA	0.00569652	0.00175608	0.00142721	0.00235366	0.00042129	0.00241579	0.00049708	0.00280857	0.00353841	0.00103490	0.00164024	0.00053053	0.00093286
AT[T>A]TC	0.00490753	0.00145505	0.00117864	0.00082677	0.00034698	0.00186947	0.00019096	0.00162850	0.00056347	0.00056601	0.00178139	0.00055580	0.00068531
AT[T>A]TG	0.00501184	0.00160050	0.00119331	0.00225939	0.00069653	0.00144710	0.00009016	0.00146187	0.00449230	0.00081645	0.00127104	0.00046044	0.00068056
AT[T>A]TT	0.01066235	0.00438891	0.00326217	0.00203167	0.00097979	0.00408089	0.00136429	0.00600004	0.00415955	0.00163034	0.00233313	0.00188092	0.00117216
AT[T>C]AA	0.00106374	0.00048323	0.00042357	0.00000808	0.00008681	0.00084486	0.00011935	0.00029893	0.00039344	0.00037165	0.00076948	0.00273336	0.00430555
AT[T>C]AC	0.00109365	0.00032609	0.00014851	0.00016378	0.00027742	0.00082337	0.00005590	0.00009460	0.00006140	0.00035173	0.00041118	0.00331661	0.00334070
AT[T>C]AG	0.00102139	0.00026541	0.00033049	0.00017710	0.00060940	0.00133017	0.00004440	0.00007886	0.00106476	0.00034320	0.00039763	0.00195663	0.00297339
AT[T>C]AT	0.00136952	0.00038605	0.00035808	0.00017807	0.00031739	0.00062735	0.00009380	0.00019722	0.00070056	0.00054615	0.00060684	0.00583118	0.00764401
AT[T>C]CA	0.00036676	0.00012628	0.00015554	0.00003657	0.00014805	0.00005458	0.00049107	0.00039300	0.00019279	0.00018837	0.00036174	0.00110784	0.00263479
AT[T>C]CC	0.00030088	0.00016672	0.00005618	0.00006293	0.00009933	0.00056044	0.00043868	0.00025525	0.00007646	0.00016166	0.00027848	0.00099721	0.00151707
AT[T>C]CG	0.00000860	0.00001846	0.00003800	0.00000056	0.00003004	0.00005442	0.00001105	0.00002053	0.00000965	0.00002035	0.00000620	0.00008261	0.00006305
AT[T>C]CT	0.00040062	0.00024034	0.00012920	0.00007954	0.00039492	0.00050314	0.00102466	0.00107710	0.00014291	0.00012602	0.00012020	0.00102322	0.00241756
AT[T>C]GA	0.00033177	0.00013027	0.00011564	0.00001799	0.00011383	0.00051117	0.00041119	0.00014010	0.00008302	0.00005972	0.00006037	0.00221110	0.00170667
AT[T>C]GC	0.00016390	0.00013020	0.00025242	0.00002543	0.00010943	0.00060226	0.00025835	0.00005837	0.00010920	0.00000503	0.00012268	0.00109101	0.00173882
AT[T>C]GG	0.00035834	0.00025800	0.00020764	0.00004632	0.00043461	0.00036651	0.00003269	0.00004679	0.00002383	0.00037801	0.00027842	0.00086341	0.00078444
AT[T>C]GT	0.00032088	0.00028743	0.00017535	0.00005456	0.00043641	0.00082668	0.00008549	0.00008229	0.00015396	0.00031912	0.00044674	0.00113137	0.00250835
AT[T>C]TA	0.00015744	0.00017310	0.00025075	0.00004711	0.00009262	0.00052520	0.00034995	0.00010692	0.00007550	0.00010992	0.00023229	0.00222421	0.00277544
AT[T>C]TC	0.00000433	0.00003459	0.00006950	0.00000948	0.00006528	0.00012140	0.00027361	0.00012967	0.00006114	0.00023554	0.00006130	0.00174887	0.00438421
AT[T>C]TG	0.00055723	0.00050574	0.00029720	0.00012202	0.00101191	0.00077601	0.00040681	0.00005463	0.00019039	0.00061862	0.00024309	0.00183178	0.00192203
AT[T>C]TT	0.00046989	0.00042857	0.00022581	0.00005216	0.00047902	0.00046173	0.00094109	0.00008052	0.00003751	0.00035357	0.00026442	0.00327097	0.00459131
AT[T>G]AA	0.00290156	0.00101539	0.00057985	0.00028162	0.00090043	0.00057078	0.00137817	0.00029241	0.00099099	0.00063137	0.00083057	0.00004181	0.00082945
AT[T>G]AC	0.00061073	0.00029445	0.00020467	0.00011192	0.00021699	0.00021871	0.00039204	0.00006339	0.00019652	0.00017439	0.00008030	0.00016876	0.00017807
AT[T>G]AG	0.00100845	0.00014504	0.00026009	0.00019920	0.00066723	0.00024710	0.00041955	0.00003644	0.00080610	0.00036387	0.00020779	0.00002927	0.00014307
AT[T>G]AT	0.00106956	0.00027646	0.00022274	0.00033098	0.00078238	0.00035592	0.00105275	0.00012017	0.00075485	0.00046124	0.00047478	0.00015078	0.00037152
AT[T>G]CA	0.00326791	0.00090552	0.00088647	0.00010025	0.00105546	0.00036500	0.00073914	0.00021316	0.00033901	0.00016268	0.00048047	0.00017895	0.00045286
AT[T>G]CC	0.00194334	0.00060172	0.00052322	0.00008933	0.00059176	0.00012751	0.00013028	0.00009463	0.00000804	0.00013646	0.00050898	0.00004111	0.00029753
AT[T>G]CG	0.00012765	0.00001408	0.00001113	0.00000674	0.00007952	0.00002311	0.00004355	0.00000923	0.00004525	0.00001668	0.00002276	0.00005963	0.00003998
AT[T>G]CT	0.00327564	0.00085594	0.00057894	0.00016122	0.00095049	0.00008933	0.00044395	0.00022855	0.00030970	0.00045490	0.00104449	0.00007563	0.00068118
AT[T>G]GA	0.00206021	0.00056704	0.00050522	0.00006281	0.00071696	0.00019930	0.00071884	0.00039188	0.00046210	0.00018635	0.00025926	0.00028598	0.00041669
AT[T>G]GC	0.00086343	0.00025411	0.00012676	0.00013543	0.00053352	0.00023178	0.00026865	0.00039985	0.00014302	0.00022207	0.00032482	0.00008056	0.00007287
AT[T>G]GG	0.00074705	0.00024121	0.00010154	0.00007725	0.00044114	0.00017179	0.00038942	0.00015346	0.00009711	0.00010313	0.00015191	0.00008287	0.00014679
AT[T>G]GT	0.00120244	0.00015319	0.00039679	0.00030098	0.00052969	0.00045785	0.00037418	0.00072221	0.00072999	0.00020616	0.00058354	0.00000773	0.00017982
AT[T>G]TA	0.00446585	0.00139017	0.00086549	0.00016884	0.00191116	0.00138098	0.00158082	0.00029422	0.00036298	0.00078295	0.00114801	0.00037905	0.00115119
AT[T>G]TC	0.00320565	0.00081063	0.00027777	0.00015116	0.00103958	0.00013919	0.00085642	0.00011143	0.00018328	0.00078024	0.00065398	0.00022478	0.00075560
AT[T>G]TG	0.00152698	0.00049324	0.00037264	0.00010185	0.00067992	0.00042925	0.00092587	0.00030877	0.00031681	0.00011311	0.00042991	0.00012119	0.00044371
AT[T>G]TT	0.00747602	0.00214030	0.00094457	0.00021322	0.00237061	0.00054582	0.00263975	0.00055921	0.00042163	0.00141857	0.00212241	0.00064759	0.00148517
CA[C>A]AA	0.00087972	0.00254506	0.00345401	0.00047798	0.00263747	0.00024018	0.00098435	0.00539116	0.00042469	0.00446180	0.00087333	0.00044946	0.00138959
CA[C>A]AC	0.00065768	0.00188078	0.00312771	0.00032145	0.00120996	0.00021509	0.00072741	0.00256884	0.00046937	0.00165860	0.00056602	0.00028046	0.00094881
CA[C>A]AG	0.00078737	0.00125299	0.00280335	0.00035494	0.00102579	0.00017360	0.00036302	0.00233026	0.00052867	0.00413063	0.00073186	0.00027498	0.00076368
CA[C>A]AT	0.00086009	0.00173715	0.00316087	0.00039097	0.00126455	0.00011145	0.00040987	0.00200146	0.00052735	0.00299235	0.00090808	0.00030101	0.00098867
CA[C>A]CA	0.00058873	0.00155335	0.00369062	0.00040229	0.00085809	0.00031274	0.00119532	0.00433166	0.00067926	0.00199133	0.00067105	0.00045088	0.00093452
CA[C>A]CC	0.00053839	0.00106179	0.00175285	0.00038571	0.00098334	0.00072807	0.00057571	0.00230934	0.00010535	0.00078980	0.00030270	0.00034793	0.00031477
CA[C>A]CG	0.00007422	0.00032837	0.00041533	0.00002976	0.00010230	0.00006840	0.00013717	0.00043296	0.00018864	0.00029208	0.00010499	0.00008416	0.00021970
CA[C>A]CT	0.00049708	0.00141917	0.00191577	0.00037367	0.00102866	0.00047271	0.00124910	0.00485544	0.00036278	0.00166721	0.00099673	0.00032435	0.00041212
CA[C>A]GA	0.00001199	0.00028032	0.00056878	0.00002771	0.00030727	0.00004732	0.00020133	0.00041110	0.00006667	0.00038804	0.00016437	0.00005340	0.00005196
CA[C>A]GC	0.00014528	0.00032039	0.00089256	0.00002336	0.00023405	0.00019855	0.00010625	0.00040819	0.00015297	0.00045203	0.00016477	0.00006285	0.00025514
CA[C>A]GG	0.00006102	0.00015988	0.00062293	0.00010581	0.00039059	0.00028464	0.00012948	0.00032750	0.00002985	0.00034825	0.00013496	0.00013374	0.00002898
CA[C>A]GT	0.00013940	0.00034222	0.00091109	0.00009266	0.00022869	0.00025313	0.00009144	0.00049001	0.00010484	0.00012628	0.00019982	0.00002188	0.00017653
CA[C>A]TA	0.00018953	0.00052370	0.00131074	0.00012061	0.00061135	0.00035806	0.00025927	0.00243240	0.00047980	0.00088221	0.00024010	0.00022070	0.00008615
CA[C>A]TC	0.00031569	0.00073292	0.00105620	0.00020126	0.00034990	0.00038087	0.00041689	0.00195019	0.00015093	0.00118900	0.00026405	0.00035253	0.00018273
CA[C>A]TG	0.00008672	0.00102795	0.00250246	0.00036023	0.00100656	0.00097322	0.00048327	0.00336857	0.00031824	0.00158179	0.00060942	0.00090834	0.00121571
CA[C>A]TT	0.00007871	0.00099389	0.00162335	0.00028496	0.00123757	0.00060177	0.00076837	0.00639257	0.00025677	0.00161993	0.00049669	0.00037980	0.00066490
CA[C>G]AA	0.00095618	0.00040028	0.00115652	0.00010878	0.00098429	0.00053570	0.00165453	0.00058582	0.00027426	0.00063677	0.00025934	0.00029273	0.00035134
CA[C>G]AC	0.00059029	0.00017889	0.00060490	0.00014606	0.00053572	0.00018176	0.00080634	0.00040411	0.00012626	0.00029142	0.00046421	0.00004680	0.00019812
CA[C>G]AG	0.00088377	0.00085792	0.00114698	0.00010704	0.00225671	0.00150522	0.00088384	0.00297491	0.00041114	0.00044821	0.00073516	0.00060509	0.00078646
CA[C>G]AT	0.00038550	0.00016938	0.00099973	0.00006687	0.00055543	0.00024873	0.00104229	0.00036345	0.00028446	0.00019620	0.00014584	0.00015452	0.00051002
CA[C>G]CA	0.00094718	0.00047171	0.00160366	0.00009109	0.00124041	0.00057625	0.00199413	0.00068077	0.00031370	0.00050919	0.00030314	0.00029550	0.00067561
CA[C>G]CC	0.00057800	0.00037567	0.00067392	0.00003166	0.00056893	0.00033057	0.00066993	0.00039572	0.00016926	0.00019376	0.00049794	0.00018494	0.00033503
CA[C>G]CG	0.00021278	0.00011234	0.00011069	0.00000626	0.00014010	0.00005338	0.00016208	0.00012953	0.00005212	0.00010525	0.00000198	0.00003244	0.00000696
CA[C>G]CT	0.00111328	0.00046457	0.00070204	0.00008907	0.00060591	0.00052913	0.00090944	0.00087678	0.00019460	0.00022962	0.00039824	0.00009460	0.00052506
CA[C>G]GA	0.00009105	0.00005762	0.00018269	0.00004384	0.00021155	0.00018122	0.00032600	0.00029803	0.00002523	0.00015653	0.00009162	0.00006421	0.00014066
CA[C>G]GC	0.00012905	0.00015134	0.00041341	0.00002745	0.00023213	0.00056653	0.00024540	0.00040011	0.00000346	0.00000419	0.00018626	0.00003140	0.00020972
CA[C>G]GG	0.00017812	0.00005546	0.00009712	0.00000189	0.00014717	0.00012327	0.00021090	0.00018633	0.00006140	0.00013526	0.00023659	0.00004435	0.00004454
CA[C>G]GT	0.00010196	0.00019240	0.00036451	0.00001409	0.00032365	0.00015034	0.00026925	0.00029826	0.00010586	0.00011400	0.00000043	0.00000224	0.00004635
CA[C>G]TA	0.00099716	0.00062775	0.00088331	0.00000799	0.00061098	0.00055216	0.00091777	0.00069540	0.00033102	0.00018697	0.00035070	0.00010405	0.00024509
CA[C>G]TC	0.00125863	0.00061592	0.00034022	0.00006203	0.00082112	0.00048513	0.00086368	0.00052928	0.00021937	0.00036261	0.00032327	0.00006553	0.00022706
CA[C>G]TG	0.00155977	0.00065098	0.00110147	0.00010249	0.00091105	0.00059800	0.00143462	0.00112039	0.00025248	0.00064464	0.00045019	0.00040384	0.00072464
CA[C>G]TT	0.00192413	0.00079900	0.00077089	0.00017698	0.00167144	0.00045820	0.00132248	0.00251397	0.00011420	0.00031002	0.00037548	0.00025900	0.00050481
CA[C>T]AA	0.00048231	0.00160229	0.00135904	0.00013308	0.00167600	0.00104920	0.00032385	0.00056562	0.00033086	0.00054342	0.00050866	0.00138446	0.00075566
CA[C>T]AC	0.00072679	0.00164211	0.00101605	0.00005014	0.00142698	0.00135294	0.00076421	0.00045899	0.00038481	0.00047870	0.00070586	0.00141787	0.00053221
CA[C>T]AG	0.00101178	0.00153490	0.00156751	0.00006860	0.00161686	0.00166448	0.00064794	0.00048510	0.00031983	0.00083771	0.00071060	0.00151924	0.00038044
CA[C>T]AT	0.00139285	0.00211064	0.00134067	0.00032237	0.00275095	0.00218478	0.00056222	0.00443339	0.00024934	0.00050033	0.00164193	0.00426158	0.00084206
CA[C>T]CA	0.00081794	0.00178083	0.00151978	0.00013730	0.00190070	0.00211293	0.00047175	0.00087305	0.00026614	0.00081938	0.00057316	0.00147156	0.00087757
CA[C>T]CC	0.00053735	0.00184925	0.00124212	0.00018275	0.00138357	0.00203367	0.00073880	0.00067319	0.00013857	0.00032518	0.00056342	0.00124666	0.00074065
CA[C>T]CG	0.00033466	0.00030887	0.00016670	0.00003790	0.00019564	0.00030852	0.00003782	0.00015799	0.00002340	0.00009083	0.00039894	0.00011095	0.00013410
CA[C>T]CT	0.00066104	0.00239975	0.00110246	0.00013619	0.00237840	0.00247781	0.00087780	0.00127515	0.00038677	0.00055367	0.00092558	0.00106549	0.00057268
CA[C>T]GA	0.00046019	0.00091311	0.00022733	0.00010699	0.00111225	0.00080895	0.00029280	0.00016501	0.00027146	0.00140691	0.00943142	0.00410960	0.00095671
CA[C>T]GC	0.00044913	0.00094881	0.00107691	0.00024110	0.00181004	0.00046198	0.00078686	0.00019769	0.00022089	0.00089119	0.01573152	0.01059505	0.00101981
CA[C>T]GG	0.00038584	0.00091459	0.00076719	0.00013093	0.00083502	0.00125859	0.00095358	0.00012422	0.00022641	0.00141789	0.01045190	0.00452960	0.00079309
CA[C>T]GT	0.00034583	0.00095574	0.00035165	0.00023007	0.00114091	0.00067677	0.00093887	0.00045164	0.00010042	0.00106606	0.00949216	0.00575750	0.00059978
CA[C>T]TA	0.00056113	0.00098550	0.00112992	0.00003377	0.00078721	0.00114294	0.00011163	0.00139729	0.00011410	0.00023082	0.00040220	0.00102289	0.00033133
CA[C>T]TC	0.00102053	0.00113141	0.00098838	0.00004790	0.00094401	0.00131885	0.00045105	0.00145302	0.00022117	0.00036679	0.00039841	0.00105528	0.00036367
CA[C>T]TG	0.00102139	0.00183477	0.00129347	0.00020085	0.00178177	0.00276013	0.00067082	0.00155408	0.00034492	0.00038722	0.00119581	0.00242785	0.00105740
CA[C>T]TT	0.00083165	0.00172572	0.00098139	0.00009138	0.00178079	0.00235223	0.00030723	0.00424402	0.00038206	0.00031683	0.00089218	0.00160090	0.00067405
CA[T>A]AA	0.00058837	0.00085673	0.00080210	0.00326416	0.00090468	0.00037163	0.00043427	0.00121049	0.00266484	0.00049687	0.00038353	0.00066782	0.00060585
CA[T>A]AC	0.00030728	0.00046782	0.00010220	0.00288267	0.00021408	0.00047667	0.00025009	0.00036800	0.00126193	0.00025851	0.00031930	0.00071288	0.00018451
CA[T>A]AG	0.00015294	0.00045358	0.00029538	0.00438702	0.00037270	0.00069230	0.00018931	0.00036463	0.00471323	0.00016721	0.00029916	0.00040085	0.00029139
CA[T>A]AT	0.00014711	0.00033318	0.00020387	0.00873547	0.00047887	0.00000996	0.00021836	0.00002276	0.01058651	0.00032286	0.00023056	0.00108746	0.00021518
CA[T>A]CA	0.00047102	0.00055496	0.00029882	0.00143112	0.00038215	0.00031093	0.00055820	0.00089916	0.00115128	0.00025430	0.00032202	0.00060950	0.00042751
CA[T>A]CC	0.00047777	0.00033100	0.00040357	0.00048701	0.00012176	0.00048487	0.00033647	0.00040660	0.00000983	0.00033736	0.00027332	0.00044512	0.00032972
CA[T>A]CG	0.00001942	0.00001642	0.00004255	0.00013860	0.00009308	0.00001789	0.00011867	0.00009394	0.00000919	0.00010998	0.00000615	0.00002695	0.00006745
CA[T>A]CT	0.00050326	0.00041260	0.00037576	0.00199177	0.00039078	0.00079181	0.00037329	0.00133004	0.00057335	0.00046718	0.00051810	0.00027964	0.00087499
CA[T>A]GA	0.00023753	0.00085767	0.00041513	0.00299054	0.00103618	0.00055209	0.00058376	0.00068394	0.00098516	0.00025491	0.00013652	0.00007951	0.00039119
CA[T>A]GC	0.00021478	0.00061291	0.00062538	0.00292435	0.00055913	0.00054850	0.00023238	0.00025706	0.00028138	0.00010398	0.00023288	0.00012095	0.00041297
CA[T>A]GG	0.00026972	0.00032227	0.00037870	0.00577464	0.00065228	0.00025545	0.00024451	0.00074888	0.00188025	0.00067506	0.00015116	0.00016347	0.00038968
CA[T>A]GT	0.00015483	0.00056219	0.00046610	0.00837026	0.00077065	0.00069360	0.00025054	0.00076287	0.00419873	0.00033764	0.00040802	0.00006930	0.00038325
CA[T>A]TA	0.00042906	0.00051391	0.00046255	0.00144292	0.00050494	0.00070790	0.00085347	0.00078275	0.00079797	0.00035440	0.00017715	0.00049818	0.00038938
CA[T>A]TC	0.00058452	0.00054453	0.00015991	0.00058429	0.00031604	0.00041449	0.00046060	0.00073454	0.00029050	0.00031780	0.00009617	0.00051268	0.00012657
CA[T>A]TG	0.00042361	0.00056176	0.00036125	0.00186793	0.00034754	0.00048141	0.00066679	0.00056008	0.00130071	0.00019174	0.00021093	0.00044060	0.00020866
CA[T>A]TT	0.00069453	0.00110351	0.00048014	0.00196949	0.00088075	0.00100185	0.00099665	0.00168401	0.00113638	0.00120855	0.00093356	0.00064114	0.00033108
CA[T>C]AA	0.00061887	0.00041231	0.00024413	0.00025826	0.00091672	0.00126641	0.00077247	0.00011720	0.00069258	0.00044616	0.00062808	0.00143049	0.00127004
CA[T>C]AC	0.00096960	0.00039910	0.00009946	0.00053424	0.00090040	0.00169698	0.00036095	0.00021884	0.00070152	0.00023103	0.00045211	0.00169736	0.00225502
CA[T>C]AG	0.00094576	0.00097195	0.00046493	0.00090627	0.00229720	0.00143281	0.00077847	0.00019291	0.00288381	0.00045930	0.00082184	0.00124923	0.00198671
CA[T>C]AT	0.00075601	0.00077016	0.00032639	0.00158483	0.00129475	0.00138441	0.00083348	0.00014407	0.00441314	0.00062287	0.00052473	0.00301592	0.00208567
CA[T>C]CA	0.00044111	0.00026066	0.00001490	0.00007036	0.00047208	0.00090242	0.00012879	0.00033888	0.00022353	0.00060311	0.00028095	0.00085693	0.00249380
CA[T>C]CC	0.00036126	0.00012261	0.00012828	0.00003850	0.00032343	0.00087810	0.00039492	0.00030688	0.00004219	0.00009983	0.00041167	0.00059101	0.00256546
CA[T>C]CG	0.00000542	0.00001300	0.00002210	0.00000790	0.00004801	0.00018330	0.00008988	0.00005126	0.00002166	0.00003526	0.00012044	0.00011483	0.00009532
CA[T>C]CT	0.00048136	0.00036775	0.00021559	0.00009114	0.00083530	0.00135388	0.00066235	0.00088267	0.00004426	0.00035365	0.00045122	0.00060755	0.00394262
CA[T>C]GA	0.00057757	0.00026080	0.00026637	0.00028398	0.00109615	0.00196762	0.00052556	0.00010521	0.00001798	0.00051443	0.00072346	0.00230475	0.00171086
CA[T>C]GC	0.00017186	0.00037297	0.00049959	0.00006809	0.00118189	0.00199329	0.00016031	0.00009965	0.00014913	0.00023594	0.00041518	0.00086666	0.00266380
CA[T>C]GG	0.00080528	0.00023170	0.00070535	0.00033803	0.00207479	0.00246227	0.00048439	0.00028583	0.00046662	0.00067080	0.00026551	0.00131146	0.00190813
CA[T>C]GT	0.00127413	0.00045081	0.00056633	0.00056173	0.00149558	0.00198304	0.00051895	0.00013298	0.00047493	0.00040159	0.00068056	0.00163145	0.00247539
CA[T>C]TA	0.00053736	0.00035672	0.00026599	0.00001468	0.00083666	0.00106526	0.00091523	0.00023422	0.00023495	0.00038511	0.00045318	0.00097439	0.00082892
CA[T>C]TC	0.00075592	0.00041456	0.00022298	0.00002900	0.00063840	0.00113917	0.00034804	0.00018259	0.00027910	0.00046192	0.00047547	0.00077136	0.00270012
CA[T>C]TG	0.00079720	0.00189138	0.00059723	0.00024332	0.00304159	0.00196017	0.00114151	0.00032657	0.00048492	0.00042408	0.00067803	0.00111105	0.00174613
CA[T>C]TT	0.00186509	0.00117883	0.00045516	0.00020471	0.00182884	0.00231921	0.00166833	0.00035939	0.00021175	0.00094332	0.00124817	0.00149092	0.00226055
CA[T>G]AA	0.00078551	0.00040242	0.00010220	0.00018506	0.00049728	0.00053200	0.00088948	0.00004984	0.00032601	0.00028740	0.00012283	0.00002409	0.00030807
CA[T>G]AC	0.00035398	0.00012513	0.00020136	0.00005954	0.00020681	0.00005636	0.00006656	0.00001789	0.00023129	0.00005325	0.00015469	0.00009816	0.00007786
CA[T>G]AG	0.00071806	0.00037406	0.00013890	0.00042742	0.00047880	0.00071317	0.00020789	0.00045181	0.00113316	0.00002581	0.00010062	0.00004332	0.00009593
CA[T>G]AT	0.00044407	0.00019032	0.00019029	0.00014498	0.00030800	0.00008142	0.00044504	0.00001383	0.00108755	0.00017872	0.00001452	0.00014474	0.00022990
CA[T>G]CA	0.00088575	0.00040236	0.00039485	0.00002906	0.00044204	0.00018674	0.00045207	0.00008397	0.00011202	0.00016349	0.00032701	0.00015241	0.00019429
CA[T>G]CC	0.00045036	0.00026117	0.00004930	0.00003527	0.00027625	0.00029899	0.00008931	0.00004716	0.00006743	0.00024641	0.00012093	0.00007486	0.00016405
CA[T>G]CG	0.00006664	0.00000479	0.00001414	0.00000052	0.00002379	0.00006489	0.00002302	0.00002192	0.00002057	0.00003478	0.00003186	0.00000000	0.00002845
CA[T>G]CT	0.00100842	0.00036810	0.00006874	0.00004001	0.00047799	0.00028841	0.00016062	0.00016592	0.00005240	0.00018220	0.00019757	0.00008893	0.00030440
CA[T>G]GA	0.00107138	0.00042912	0.00022797	0.00015112	0.00072448	0.00072716	0.00005430	0.00037842	0.00014932	0.00038462	0.00039847	0.00017248	0.00019352
CA[T>G]GC	0.00068618	0.00026876	0.00016257	0.00018180	0.00053383	0.00065133	0.00015462	0.00031972	0.00004196	0.00026787	0.00030814	0.00012405	0.00036191
CA[T>G]GG	0.00027686	0.00026983	0.00038620	0.00005550	0.00059083	0.00046757	0.00038084	0.00009081	0.00008909	0.00004843	0.00012094	0.00010316	0.00015919
CA[T>G]GT	0.00091446	0.00025449	0.00039817	0.00032770	0.00042253	0.00060139	0.00025373	0.00064569	0.00052538	0.00022944	0.00032458	0.00016039	0.00007560
CA[T>G]TA	0.00138395	0.00038175	0.00045555	0.00000698	0.00046614	0.00054779	0.00030356	0.00027227	0.00016556	0.00022477	0.00036125	0.00017890	0.00036786
CA[T>G]TC	0.00123296	0.00034074	0.00022093	0.00001290	0.00058721	0.00071272	0.00032019	0.00011971	0.00014924	0.00021433	0.00029477	0.00008331	0.00022562
CA[T>G]TG	0.00108355	0.00039660	0.00020206	0.00007094	0.00021775	0.00031010	0.00006293	0.00016665	0.00010595	0.00005621	0.00038401	0.00010767	0.00035957
CA[T>G]TT	0.00267623	0.00090524	0.00070747	0.00016665	0.00071106	0.00096355	0.00079212	0.00038753	0.00016896	0.00047278	0.00060864	0.00047364	0.00038295
CC[C>A]AA	0.00013258	0.00044034	0.00233670	0.00046126	0.00062754	0.00038783	0.00177487	0.00259202	0.00043820	0.00641765	0.00150714	0.00021284	0.00175329
CC[C>A]AC	0.00068608	0.00033850	0.00286084	0.00053570	0.00055940	0.00076226	0.00041666	0.00250612	0.00022961	0.00268902	0.00089211	0.00074119	0.00165164
CC[C>A]AG	0.00030256	0.00051719	0.00305478	0.00061918	0.00138180	0.00065567	0.00093360	0.00365759	0.00068345	0.00854935	0.00111638	0.00065015	0.00168873
CC[C>A]AT	0.00059972	0.00057104	0.00376294	0.00041541	0.00068812	0.00045578	0.00056494	0.00292996	0.00050235	0.00253208	0.00099204	0.00049122	0.00340345
CC[C>A]CA	0.00001948	0.00088223	0.00371509	0.00060469	0.00066789	0.00055842	0.00079873	0.00331922	0.00054572	0.00225252	0.00117337	0.00160366	0.00188720
CC[C>A]CC	0.00037799	0.00055745	0.00198031	0.00044339	0.00031953	0.00069465	0.00036578	0.00127368	0.00031413	0.00091298	0.00080969	0.00035808	0.00126082
CC[C>A]CG	0.00000537	0.00006586	0.00046362	0.00010418	0.00013966	0.00017179	0.00009810	0.00064966	0.00014794	0.00050334	0.00030088	0.00008095	0.00045138
CC[C>A]CT	0.00039186	0.00080734	0.00300226	0.00039091	0.00102099	0.00114519	0.00053847	0.00222479	0.00074145	0.00107411	0.00071656	0.00072498	0.00158387
CC[C>A]GA	0.00000982	0.00002555	0.00038760	0.00003971	0.00005789	0.00026215	0.00031017	0.00042641	0.00004957	0.00055408	0.00020020	0.00011870	0.00002097
CC[C>A]GC	0.00004777	0.00012264	0.00044903	0.00008854	0.00021443	0.00027777	0.00000816	0.00040759	0.00006941	0.00049560	0.00021355	0.00014899	0.00009666
CC[C>A]GG	0.00009382	0.00005841	0.00084382	0.00007756	0.00032829	0.00025980	0.00007491	0.00052145	0.00022524	0.00121444	0.00012764	0.00026680	0.00028315
CC[C>A]GT	0.00001453	0.00005615	0.00054518	0.00003742	0.00020648	0.00027978	0.00020113	0.00017437	0.00009617	0.00043696	0.00000480	0.00025231	0.00039225
CC[C>A]TA	0.00009097	0.00008042	0.00126350	0.00018599	0.00022514	0.00065834	0.00041088	0.00139927	0.00028185	0.00171158	0.00050256	0.00103345	0.00059418
CC[C>A]TC	0.00059270	0.00013876	0.00164980	0.00022748	0.00040763	0.00125053	0.00029232	0.00155656	0.00024573	0.00125854	0.00075932	0.00134432	0.00058204
CC[C>A]TG	0.00027092	0.00033631	0.00223758	0.00032683	0.00049144	0.00119193	0.00051588	0.00218757	0.00031942	0.00250222	0.00074078	0.00202609	0.00059665
CC[C>A]TT	0.00096497	0.00031120	0.00134344	0.00029626	0.00076037	0.00168629	0.00077914	0.00330173	0.00045330	0.00307365	0.00079267	0.00106934	0.00117385
CC[C>G]AA	0.00085028	0.00035479	0.00062332	0.00011828	0.00105385	0.00056840	0.00152330	0.00042964	0.00021844	0.00079915	0.00054899	0.00011624	0.00090358
CC[C>G]AC	0.00015928	0.00018469	0.00034824	0.00007490	0.00034262	0.00053694	0.00039040	0.00026757	0.00014348	0.00045784	0.00014687	0.00007019	0.00032328
CC[C>G]AG	0.00119235	0.00029099	0.00097750	0.00008146	0.00071600	0.00067489	0.00089113	0.00052589	0.00052675	0.00071920	0.00091757	0.00004808	0.00051991
CC[C>G]AT	0.00023625	0.00016059	0.00039287	0.00000992	0.00067920	0.00038214	0.00079437	0.00033494	0.00020937	0.00028579	0.00009382	0.00000017	0.00032447
CC[C>G]CA	0.00114736	0.00041439	0.00118029	0.00016768	0.00104914	0.00074789	0.00123380	0.00034267	0.00019065	0.00051940	0.00083661	0.00004320	0.00057313
CC[C>G]CC	0.00058878	0.00022056	0.00063108	0.00008007	0.00064847	0.00049990	0.00037994	0.00018044	0.00009422	0.00017323	0.00043238	0.00011660	0.00018466
CC[C>G]CG	0.00014270	0.00007894	0.00011921	0.00000511	0.00019693	0.00011157	0.00015588	0.00007346	0.00005315	0.00016181	0.00016958	0.00009162	0.00014666
CC[C>G]CT	0.00117912	0.00032483	0.00071437	0.00011639	0.00104293	0.00066359	0.00062032	0.00030625	0.00033043	0.00021872	0.00070636	0.00008188	0.00082451
CC[C>G]GA	0.00010323	0.00004644	0.00012578	0.00001939	0.00017420	0.00027974	0.00036901	0.00013005	0.00006108	0.00026638	0.00005105	0.00001565	0.00009615
CC[C>G]GC	0.00005696	0.00007522	0.00012985	0.00000027	0.00020838	0.00028593	0.00030645	0.00016245	0.00000649	0.00000219	0.00000286	0.00006873	0.00020483
CC[C>G]GG	0.00011165	0.00015144	0.00026148	0.00000507	0.00011006	0.00056914	0.00020243	0.00004233	0.00007809	0.00006901	0.00028063	0.00014950	0.00005820
CC[C>G]GT	0.00012307	0.00013902	0.00016343	0.00000010	0.00026981	0.00018215	0.00016993	0.00015734	0.00002980	0.00013208	0.00030924	0.00004378	0.00006981
CC[C>G]TA	0.00113507	0.00039682	0.00057420	0.00003008	0.00048132	0.00045880	0.00095033	0.00024330	0.00028638	0.00077863	0.00055199	0.00004703	0.00047763
CC[C>G]TC	0.00157273	0.00023468	0.00038882	0.00016748	0.00099407	0.00067061	0.00116128	0.00021819	0.00004986	0.00058843	0.00087171	0.00006849	0.00053044
CC[C>G]TG	0.00108289	0.00048137	0.00045865	0.00010322	0.00108218	0.00078738	0.00085899	0.00043224	0.00014897	0.00025001	0.00096935	0.00003862	0.00048393
CC[C>G]TT	0.00195847	0.00064380	0.00081345	0.00016727	0.00129222	0.00115532	0.00107388	0.00036376	0.00029102	0.00044915	0.00065414	0.00004787	0.00078539
CC[C>T]AA	0.00031418	0.00141161	0.00136577	0.00011378	0.00122261	0.00128539	0.00081847	0.00044265	0.00023647	0.00054678	0.00102376	0.00044218	0.00105180
CC[C>T]AC	0.00025025	0.00135299	0.00147866	0.00011811	0.00140267	0.00108113	0.00077757	0.00033985	0.00014705	0.00061409	0.00035108	0.00044718	0.00096757
CC[C>T]AG	0.00112427	0.00234300	0.00258585	0.00027740	0.00172103	0.00190154	0.00142217	0.00055856	0.00021525	0.00068985	0.00143923	0.00065100	0.00139250
CC[C>T]AT	0.00104737	0.00125829	0.00185027	0.00024163	0.00198043	0.00126935	0.00059719	0.00036828	0.00036776	0.00094020	0.00072717	0.00053820	0.00104787
CC[C>T]CA	0.00012939	0.00237342	0.00193995	0.00029432	0.00182972	0.00182986	0.00112826	0.00046916	0.00033644	0.00066808	0.00125800	0.00083178	0.00134032
CC[C>T]CC	0.00032858	0.00154251	0.00134785	0.00021710	0.00137131	0.00124177	0.00045955	0.00020719	0.00029032	0.00044587	0.00050806	0.00055781	0.00071023
CC[C>T]CG	0.00010404	0.00021382	0.00040224	0.00004028	0.00045823	0.00032688	0.00027594	0.00011052	0.00010049	0.00011228	0.00037220	0.00024116	0.00012159
CC[C>T]CT	0.00108525	0.00218304	0.00167467	0.00041415	0.00171960	0.00184656	0.00101917	0.00056798	0.00038476	0.00072665	0.00095035	0.00061390	0.00084583
CC[C>T]GA	0.00020855	0.00025765	0.00034548	0.00009596	0.00056431	0.00019143	0.00059136	0.00013290	0.00002277	0.00059602	0.00526319	0.00271776	0.00065047
CC[C>T]GC	0.00003378	0.00029628	0.00063552	0.00014814	0.00080515	0.00097147	0.00082633	0.00017807	0.00017775	0.00069751	0.00632201	0.00359483	0.00076249
CC[C>T]GG	0.00033260	0.00118114	0.00041231	0.00016824	0.00160627	0.00119311	0.00091824	0.00015108	0.00019282	0.00107847	0.00852474	0.00474470	0.00072000
CC[C>T]GT	0.00023250	0.00028465	0.00049950	0.00021415	0.00047256	0.00118468	0.00029155	0.00015504	0.00010796	0.00037783	0.00395360	0.00203551	0.00039999
CC[C>T]TA	0.00023174	0.00124786	0.00166829	0.00015086	0.00154385	0.00132295	0.00014170	0.00077008	0.00012996	0.00036254	0.00065040	0.00046117	0.00072501
CC[C>T]TC	0.00053017	0.00156459	0.00165026	0.00030873	0.00149048	0.00173499	0.00050809	0.00120510	0.00011182	0.00050984	0.00094290	0.00053533	0.00072029
CC[C>T]TG	0.00048348	0.00167066	0.00189980	0.00029587	0.00190218	0.00227502	0.00067330	0.00079407	0.00037381	0.00055200	0.00092245	0.00128415	0.00087426
CC[C>T]TT	0.00039151	0.00189702	0.00198547	0.00032573	0.00173990	0.00269080	0.00017460	0.00141186	0.00020078	0.00068306	0.00129665	0.00157722	0.00082063
CC[T>A]AA	0.00027709	0.00024811	0.00025738	0.00657363	0.00040854	0.00047350	0.00012175	0.00018086	0.00597706	0.00013761	0.00020113	0.00009863	0.00035753
CC[T>A]AC	0.00044337	0.00010396	0.00009589	0.00577711	0.00014571	0.00015960	0.00019828	0.00008082	0.00357087	0.00015291	0.00017592	0.00013966	0.00029019
CC[T>A]AG	0.00004545	0.00003767	0.00021402	0.00848052	0.00011172	0.00004200	0.00005669	0.00010945	0.00582253	0.00002489	0.00019384	0.00004898	0.00011236
CC[T>A]AT	0.00002113	0.00002173	0.00008226	0.01287866	0.00010368	0.00003300	0.00000017	0.00015550	0.01285583	0.00025954	0.00032944	0.00000564	0.00000063
CC[T>A]CA	0.00030168	0.00049619	0.00045742	0.00593920	0.00026142	0.00080790	0.00084654	0.00070034	0.00252806	0.00073168	0.00022978	0.00032417	0.00083669
CC[T>A]CC	0.00091667	0.00052619	0.00069172	0.00420047	0.00052309	0.00186910	0.00056245	0.00052017	0.00032433	0.00077488	0.00053822	0.00043704	0.00081555
CC[T>A]CG	0.00004016	0.00005007	0.00002534	0.00080954	0.00004764	0.00021485	0.00004172	0.00006655	0.00061179	0.00006569	0.00011900	0.00005420	0.00013840
CC[T>A]CT	0.00066078	0.00052058	0.00047359	0.00703654	0.00049941	0.00109994	0.00029890	0.00067849	0.00360658	0.00060364	0.00088859	0.00017024	0.00040336
CC[T>A]GA	0.00031941	0.00020589	0.00040723	0.00951720	0.00077989	0.00071914	0.00030643	0.00061984	0.00256826	0.00064896	0.00033890	0.00034144	0.00034740
CC[T>A]GC	0.00028738	0.00038831	0.00048183	0.00978506	0.00037514	0.00095090	0.00014925	0.00020978	0.00184170	0.00045592	0.00030861	0.00004871	0.00092107
CC[T>A]GG	0.00029096	0.00036862	0.00048558	0.01415350	0.00060267	0.00045050	0.00048148	0.00042660	0.00144975	0.00059884	0.00047600	0.00032234	0.00127908
CC[T>A]GT	0.00007667	0.00013303	0.00021053	0.01812334	0.00042894	0.00077063	0.00016902	0.00007159	0.00992684	0.00014437	0.00037613	0.00018395	0.00023626
CC[T>A]TA	0.00015701	0.00033655	0.00025104	0.00367232	0.00027541	0.00044867	0.00036974	0.00065452	0.00233509	0.00012202	0.00006008	0.00004987	0.00032450
CC[T>A]TC	0.00049863	0.00029610	0.00027262	0.00299371	0.00032012	0.00087238	0.00024165	0.00045014	0.00058369	0.00036320	0.00011305	0.00034938	0.00028871
CC[T>A]TG	0.00014407	0.00026145	0.00021620	0.00637546	0.00029242	0.00068368	0.00028233	0.00051006	0.00361295	0.00031115	0.00026789	0.00018052	0.00060271
CC[T>A]TT	0.00059528	0.00084631	0.00056295	0.00619927	0.00070408	0.00133206	0.00069221	0.00120235	0.00210099	0.00058596	0.00053406	0.00017308	0.00060684
CC[T>C]AA	0.00046189	0.00022305	0.00026459	0.00007371	0.00045779	0.00135694	0.00056272	0.00012934	0.00014232	0.00040872	0.00021077	0.00123364	0.00057502
CC[T>C]AC	0.00069215	0.00020884	0.00023880	0.00017195	0.00012499	0.00138448	0.00028468	0.00004710	0.00017697	0.00020952	0.00033020	0.00134793	0.00070207
CC[T>C]AG	0.00077844	0.00036976	0.00018467	0.00041845	0.00033990	0.00156088	0.00033725	0.00020223	0.00015576	0.00018582	0.00041850	0.00124762	0.00030848
CC[T>C]AT	0.00055226	0.00021893	0.00014536	0.00024764	0.00052369	0.00130978	0.00064839	0.00012796	0.00052640	0.00035357	0.00025987	0.00147146	0.00030249
CC[T>C]CA	0.00056400	0.00033427	0.00015873	0.00008746	0.00042896	0.00124836	0.00058795	0.00026122	0.00015556	0.00020898	0.00035132	0.00073167	0.00050945
CC[T>C]CC	0.00046778	0.00024559	0.00018711	0.00013620	0.00033910	0.00216131	0.00076543	0.00021403	0.00004068	0.00023277	0.00043189	0.00067418	0.00073803
CC[T>C]CG	0.00002587	0.00005161	0.00003396	0.00001068	0.00012015	0.00028531	0.00011247	0.00006030	0.00002644	0.00004318	0.00000541	0.00011841	0.00001215
CC[T>C]CT	0.00039906	0.00056162	0.00030307	0.00012743	0.00037051	0.00164786	0.00068665	0.00029751	0.00008034	0.00041768	0.00076474	0.00056684	0.00130912
CC[T>C]GA	0.00037125	0.00032719	0.00030788	0.00006302	0.00028978	0.00227247	0.00036819	0.00026136	0.00018247	0.00010689	0.00055062	0.00217629	0.00069880
CC[T>C]GC	0.00021480	0.00021573	0.00019164	0.00005889	0.00027862	0.00188039	0.00044030	0.00009558	0.00015721	0.00021043	0.00055301	0.00119398	0.00076917
CC[T>C]GG	0.00033296	0.00042601	0.00040182	0.00011015	0.00088900	0.00183696	0.00102261	0.00010667	0.00025043	0.00047767	0.00024346	0.00110149	0.00099039
CC[T>C]GT	0.00028716	0.00020675	0.00056831	0.00008934	0.00064190	0.00190033	0.00045880	0.00014569	0.00018766	0.00028539	0.00026918	0.00107131	0.00084565
CC[T>C]TA	0.00031154	0.00016803	0.00012787	0.00007132	0.00011993	0.00075409	0.00053647	0.00014631	0.00011240	0.00010282	0.00014284	0.00040425	0.00031667
CC[T>C]TC	0.00042384	0.00020599	0.00032152	0.00007831	0.00018620	0.00137542	0.00069531	0.00008492	0.00005125	0.00019438	0.00036779	0.00059803	0.00073170
CC[T>C]TG	0.00045899	0.00040194	0.00036924	0.00012541	0.00034386	0.00132491	0.00039692	0.00018857	0.00009976	0.00008303	0.00019300	0.00064709	0.00059065
CC[T>C]TT	0.00048084	0.00037021	0.00019588	0.00008887	0.00028798	0.00229499	0.00084423	0.00020814	0.00005699	0.00069596	0.00082161	0.00197005	0.00073480
CC[T>G]AA	0.00052361	0.00019654	0.00019421	0.00008776	0.00033721	0.00030576	0.00028448	0.00006638	0.00045042	0.00027838	0.00019279	0.00007771	0.00041313
CC[T>G]AC	0.00011413	0.00011315	0.00000330	0.00020108	0.00008973	0.00015247	0.00017329	0.00004722	0.00018936	0.00006545	0.00008545	0.00005406	0.00010876
CC[T>G]AG	0.00035086	0.00012656	0.00027693	0.00023772	0.00024848	0.00004770	0.00017934	0.00002407	0.00040190	0.00003231	0.00007802	0.00002371	0.00009295
CC[T>G]AT	0.00020058	0.00006541	0.00008087	0.00024813	0.00023843	0.00014455	0.00031137	0.00009574	0.00056856	0.00004419	0.00007167	0.00005637	0.00007368
CC[T>G]CA	0.00111700	0.00024048	0.00015625	0.00012218	0.00029516	0.00051118	0.00068512	0.00012587	0.00023788	0.00018144	0.00041902	0.00017611	0.00039745
CC[T>G]CC	0.00087669	0.00025049	0.00020072	0.00011686	0.00033712	0.00022095	0.00058589	0.00007035	0.00005508	0.00013327	0.00022179	0.00008347	0.00040708
CC[T>G]CG	0.00013240	0.00001421	0.00004717	0.00002435	0.00002000	0.00011153	0.00005655	0.00000038	0.00000693	0.00006340	0.00001259	0.00004887	0.00003848
CC[T>G]CT	0.00100640	0.00024460	0.00026375	0.00016944	0.00034687	0.00027647	0.00020356	0.00014783	0.00019892	0.00000532	0.00029326	0.00030224	0.00035533
CC[T>G]GA	0.00072525	0.00014657	0.00024304	0.00023372	0.00063189	0.00020869	0.00075070	0.00031975	0.00031486	0.00026530	0.00026821	0.00021203	0.00014719
CC[T>G]GC	0.00032586	0.00010846	0.00024446	0.00026973	0.00051884	0.00036554	0.00045433	0.00032118	0.00040719	0.00012780	0.00009009	0.00011112	0.00002448
CC[T>G]GG	0.00055943	0.00006339	0.00012588	0.00005667	0.00041751	0.00043498	0.00065408	0.00024310	0.00022010	0.00013773	0.00022369	0.00019645	0.00019557
CC[T>G]GT	0.00051269	0.00011358	0.00012148	0.00074595	0.00050622	0.00023280	0.00039985	0.00030268	0.00078657	0.00026395	0.00027125	0.00012275	0.00037861
CC[T>G]TA	0.00078437	0.00032669	0.00036492	0.00007217	0.00049895	0.00051213	0.00053764	0.00008065	0.00013524	0.00023152	0.00030377	0.00017610	0.00028778
CC[T>G]TC	0.00116040	0.00016461	0.00018601	0.00002264	0.00073563	0.00051504	0.00077221	0.00004748	0.00022108	0.00047077	0.00021450	0.00034072	0.00035303
CC[T>G]TG	0.00080945	0.00018886	0.00006427	0.00010674	0.00046418	0.00032149	0.00039505	0.00007300	0.00015573	0.00017298	0.00030200	0.00022547	0.00024085
CC[T>G]TT	0.00141456	0.00056323	0.00038105	0.00011195	0.00081798	0.00099850	0.00083052	0.00012821	0.00018848	0.00030912	0.00038999	0.00028893	0.00049900
CG[C>A]AA	0.00001676	0.00003427	0.00011948	0.00000343	0.00003540	0.00002211	0.00011108	0.00015736	0.00002600	0.00031100	0.00003122	0.00001022	0.00006230
CG[C>A]AC	0.00001849	0.00002731	0.00016142	0.00000420	0.00008930	0.00004501	0.00002740	0.00015700	0.00000797	0.00030891	0.00000048	0.00000000	0.00013793
CG[C>A]AG	0.00005328	0.00002895	0.00012609	0.00000460	0.00008373	0.00011259	0.00001555	0.00010311	0.00002484	0.00032586	0.00010516	0.00000736	0.00010473
CG[C>A]AT	0.00004525	0.00013403	0.00008456	0.00000158	0.00006670	0.00005235	0.00010248	0.00010386	0.00001507	0.00022986	0.00000126	0.00003566	0.00012896
CG[C>A]CA	0.00013189	0.00021576	0.00016765	0.00007172	0.00004846	0.00008373	0.00001515	0.00016598	0.00000570	0.00045330	0.00010460	0.00002358	0.00006644
CG[C>A]CC	0.00010972	0.00022143	0.00029989	0.00002415	0.00006619	0.00025342	0.00003469	0.00017938	0.00007110	0.00024866	0.00012987	0.00003613	0.00011727
CG[C>A]CG	0.00004806	0.00001134	0.00004345	0.00001478	0.00002070	0.00004488	0.00002668	0.00000000	0.00000426	0.00013577	0.00000735	0.00004414	0.00001663
CG[C>A]CT	0.00011831	0.00011377	0.00047051	0.00005990	0.00011677	0.00038884	0.00020328	0.00028826	0.00001081	0.00026058	0.00000000	0.00004228	0.00004708
CG[C>A]GA	0.00000192	0.00002018	0.00006858	0.00000072	0.00000751	0.00003747	0.00000037	0.00002478	0.00000730	0.00003484	0.00003370	0.00000750	0.00001302
CG[C>A]GC	0.00002323	0.00009301	0.00013830	0.00000018	0.00010743	0.00003129	0.00001420	0.00005490	0.00000388	0.00002153	0.00000591	0.00002807	0.00005156
CG[C>A]GG	0.00001706	0.00004495	0.00015637	0.00000003	0.00009505	0.00005382	0.00001568	0.00006179	0.00001877	0.00007380	0.00000718	0.00000145	0.00000915
CG[C>A]GT	0.00003432	0.00002503	0.00005399	0.00000436	0.00000894	0.00001147	0.00001539	0.00002690	0.00000566	0.00000036	0.00000266	0.00000000	0.00007163
CG[C>A]TA	0.00007917	0.00001934	0.00004643	0.00000324	0.00002987	0.00004044	0.00001200	0.00011390	0.00003893	0.00013753	0.00003667	0.00002549	0.00002433
CG[C>A]TC	0.00007944	0.00000745	0.00006726	0.00000457	0.00005969	0.00010202	0.00005430	0.00012766	0.00002398	0.00014751	0.00000529	0.00004167	0.00002388
CG[C>A]TG	0.00009086	0.00008674	0.00003706	0.00000096	0.00002191	0.00006029	0.00004521	0.00016752	0.00003105	0.00022450	0.00006722	0.00008876	0.00011241
CG[C>A]TT	0.00010861	0.00011844	0.00012187	0.00000019	0.00002538	0.00003977	0.00003309	0.00016390	0.00002839	0.00012600	0.00011291	0.00007079	0.00010349
CG[C>G]AA	0.00000687	0.00006880	0.00005968	0.00000881	0.00011615	0.00005651	0.00001523	0.00000000	0.00001672	0.00000249	0.00000355	0.00000510	0.00001310
CG[C>G]AC	0.00002205	0.00002764	0.00007776	0.00000001	0.00003480	0.00001320	0.00005113	0.00001537	0.00002744	0.00002530	0.00000276	0.00001465	0.00001769
CG[C>G]AG	0.00002841	0.00004722	0.00006704	0.00001296	0.00003322	0.00008794	0.00002864	0.00001357	0.00003059	0.00005413	0.00006519	0.00000000	0.00009518
CG[C>G]AT	0.00001559	0.00002474	0.00003613	0.00000482	0.00000909	0.00004222	0.00004197	0.00000402	0.00000167	0.00008031	0.00003754	0.00000134	0.00001315
CG[C>G]CA	0.00009528	0.00006141	0.00011515	0.00000186	0.00012122	0.00008788	0.00012359	0.00007380	0.00007474	0.00000338	0.00004634	0.00005224	0.00004399
CG[C>G]CC	0.00001728	0.00007790	0.00026983	0.00001670	0.00016448	0.00008823	0.00007942	0.00007613	0.00000021	0.00007086	0.00010284	0.00003001	0.00003197
CG[C>G]CG	0.00001957	0.00000874	0.00003367	0.00000305	0.00002001	0.00003032	0.00004212	0.00000074	0.00000540	0.00000556	0.00000208	0.00000000	0.00000233
CG[C>G]CT	0.00012605	0.00007070	0.00021089	0.00000791	0.00007316	0.00011294	0.00003823	0.00011167	0.00002128	0.00001494	0.00005982	0.00001875	0.00008316
CG[C>G]GA	0.00000456	0.00001458	0.00002414	0.00000884	0.00000431	0.00001588	0.00004629	0.00004334	0.00000152	0.00001172	0.00001149	0.00000000	0.00001052
CG[C>G]GC	0.00003977	0.00002408	0.00001646	0.00001076	0.00003084	0.00007349	0.00003306	0.00007277	0.00002510	0.00000469	0.00001525	0.00002411	0.00009100
CG[C>G]GG	0.00001426	0.00002806	0.00007596	0.00000616	0.00001735	0.00002015	0.00004682	0.00001699	0.00001044	0.00003805	0.00000519	0.00000888	0.00001775
CG[C>G]GT	0.00002017	0.00001221	0.00000833	0.00000000	0.00003371	0.00002931	0.00000583	0.00002184	0.00000019	0.00000011	0.00001815	0.00001214	0.00000110
CG[C>G]TA	0.00005207	0.00002199	0.00003028	0.00000426	0.00003529	0.00001346	0.00005640	0.00002763	0.00002289	0.00001923	0.00000987	0.00000769	0.00002217
CG[C>G]TC	0.00004473	0.00003474	0.00004835	0.00000546	0.00008382	0.00008550	0.00010780	0.00002421	0.00001732	0.00001606	0.00001095	0.00001401	0.00004239
CG[C>G]TG	0.00008815	0.00001806	0.00010039	0.00000991	0.00006533	0.00009831	0.00010797	0.00001266	0.00001336	0.00000668	0.00002193	0.00001122	0.00001702
CG[C>G]TT	0.00006648	0.00001695	0.00008788	0.00000012	0.00011060	0.00008548	0.00002756	0.00009844	0.00000571	0.00000233	0.00008654	0.00000771	0.00001809
CG[C>T]AA	0.00001244	0.00026283	0.00018974	0.00001937	0.00012913	0.00019983	0.00007151	0.00006665	0.00002164	0.00015025	0.00000203	0.00027504	0.00005428
CG[C>T]AC	0.00005746	0.00034575	0.00007948	0.00000423	0.00030962	0.00020166	0.00013490	0.00002975	0.00004499	0.00014051	0.00001986	0.00029951	0.00021045
CG[C>T]AG	0.00001019	0.00030324	0.00025415	0.00001496	0.00038823	0.00019019	0.00018614	0.00006247	0.00004177	0.00020370	0.00012280	0.00023076	0.00004299
CG[C>T]AT	0.00013844	0.00013808	0.00024728	0.00000387	0.00030763	0.00004383	0.00010644	0.00002271	0.00003022	0.00012413	0.00032749	0.00033277	0.00014463
CG[C>T]CA	0.00004841	0.00043218	0.00044757	0.00000050	0.00023543	0.00027950	0.00004828	0.00002774	0.00000950	0.00014434	0.00014391	0.00111126	0.00003278
CG[C>T]CC	0.00012265	0.00078654	0.00042441	0.00003074	0.00054147	0.00040645	0.00002966	0.00017974	0.00006923	0.00062557	0.00036032	0.00075566	0.00012434
CG[C>T]CG	0.00001413	0.00004991	0.00002370	0.00002171	0.00002814	0.00020646	0.00005276	0.00000000	0.00000000	0.00014854	0.00002839	0.00023429	0.00006602
CG[C>T]CT	0.00009670	0.00088727	0.00057884	0.00005828	0.00060958	0.00060396	0.00008125	0.00013185	0.00005884	0.00019021	0.00030583	0.00071117	0.00011985
CG[C>T]GA	0.00004294	0.00022187	0.00017648	0.00000856	0.00016967	0.00011526	0.00016810	0.00002407	0.00004567	0.00017420	0.00198014	0.00061941	0.00025999
CG[C>T]GC	0.00006713	0.00015306	0.00036436	0.00003657	0.00045408	0.00006985	0.00007675	0.00008243	0.00012044	0.00031757	0.00366729	0.00294521	0.00015291
CG[C>T]GG	0.00003567	0.00022062	0.00023327	0.00001212	0.00045757	0.00016904	0.00022878	0.00009034	0.00005046	0.00029329	0.00253814	0.00180809	0.00045166
CG[C>T]GT	0.00000513	0.00009516	0.00013299	0.00001377	0.00018340	0.00005876	0.00007350	0.00002638	0.00001859	0.00015328	0.00144823	0.00077706	0.00006797
CG[C>T]TA	0.00000480	0.00008284	0.00014376	0.00001382	0.00007669	0.00023523	0.00001537	0.00007520	0.00000586	0.00009081	0.00003522	0.00021834	0.00002574
CG[C>T]TC	0.00007579	0.00027003	0.00029550	0.00001625	0.00012444	0.00025447	0.00003914	0.00007007	0.00003884	0.00002381	0.00000791	0.00022658	0.00011339
CG[C>T]TG	0.00006329	0.00030469	0.00025698	0.00001291	0.00027690	0.00034551	0.00005009	0.00003899	0.00001765	0.00011919	0.00010676	0.00049490	0.00011828
CG[C>T]TT	0.00001376	0.00024123	0.00023831	0.00000795	0.00023755	0.00019913	0.00002550	0.00010770	0.00005847	0.00014795	0.00033953	0.00015762	0.00013182
CG[T>A]AA	0.00004783	0.00005216	0.00007171	0.00027443	0.00002091	0.00001294	0.00001843	0.00000681	0.00014115	0.00000827	0.00000209	0.00005733	0.00001179
CG[T>A]AC	0.00002712	0.00004608	0.00002065	0.00019679	0.00000584	0.00002360	0.00001889	0.00003593	0.00000725	0.00004884	0.00000203	0.00006352	0.00005045
CG[T>A]AG	0.00002212	0.00001753	0.00002278	0.00045051	0.00001417	0.00002083	0.00000003	0.00002248	0.00004191	0.00001110	0.00001757	0.00002399	0.00000053
CG[T>A]AT	0.00002020	0.00000990	0.00004815	0.00069419	0.00001150	0.00005107	0.00004493	0.00009288	0.00030703	0.00006287	0.00000017	0.00004534	0.00007677
CG[T>A]CA	0.00011289	0.00001378	0.00001725	0.00009169	0.00003511	0.00004235	0.00003573	0.00007742	0.00008798	0.00002235	0.00001123	0.00013086	0.00002226
CG[T>A]CC	0.00011642	0.00001030	0.00003247	0.00003989	0.00001675	0.00010010	0.00001953	0.00002158	0.00003285	0.00011079	0.00000044	0.00006187	0.00009200
CG[T>A]CG	0.00000450	0.00000216	0.00001143	0.00000256	0.00002897	0.00002362	0.00000750	0.00000190	0.00002222	0.00000000	0.00000186	0.00002261	0.00000423
CG[T>A]CT	0.00010423	0.00007213	0.00003969	0.00023237	0.00008258	0.00005975	0.00011056	0.00004935	0.00006049	0.00011254	0.00004953	0.00004057	0.00008520
CG[T>A]GA	0.00008123	0.00003541	0.00004118	0.00038110	0.00010837	0.00010406	0.00004368	0.00009087	0.00003128	0.00006799	0.00006315	0.00000954	0.00001423
CG[T>A]GC	0.00009957	0.00008357	0.00002474	0.00017045	0.00006733	0.00005981	0.00001542	0.00000000	0.00003331	0.00008154	0.00007200	0.00001936	0.00005802
CG[T>A]GG	0.00008864	0.00004765	0.00003523	0.00037083	0.00012679	0.00005573	0.00003064	0.00004503	0.00000802	0.00006385	0.00000671	0.00011262	0.00002610
CG[T>A]GT	0.00003848	0.00006620	0.00004765	0.00052887	0.00021037	0.00006302	0.00003877	0.00005645	0.00003838	0.00002611	0.00000136	0.00002620	0.00000336
CG[T>A]TA	0.00003585	0.00006353	0.00002557	0.00006188	0.00000804	0.00011120	0.00000198	0.00003833	0.00017338	0.00004408	0.00000104	0.00000051	0.00000164
CG[T>A]TC	0.00002932	0.00003218	0.00003383	0.00004285	0.00001343	0.00002288	0.00004033	0.00004059	0.00000575	0.00001379	0.00005699	0.00000411	0.00002457
CG[T>A]TG	0.00007772	0.00001438	0.00002095	0.00008362	0.00004159	0.00004554	0.00003422	0.00004849	0.00020243	0.00000455	0.00000223	0.00002402	0.00000116
CG[T>A]TT	0.00017646	0.00002929	0.00003960	0.00010473	0.00004394	0.00005628	0.00007812	0.00014372	0.00001363	0.00005351	0.00003122	0.00006461	0.00000073
CG[T>C]AA	0.00002345	0.00005575	0.00001793	0.00000428	0.00002867	0.00011339	0.00013809	0.00000000	0.00001453	0.00012496	0.00002125	0.00024479	0.00008317
CG[T>C]AC	0.00005579	0.00001247	0.00002173	0.00001649	0.00001508	0.00003702	0.00007076	0.00000000	0.00000373	0.00008735	0.00000810	0.00033905	0.00007831
CG[T>C]AG	0.00005770	0.00003667	0.00007148	0.00000644	0.00012630	0.00001239	0.00008695	0.00002352	0.00004411	0.00014299	0.00001410	0.00043116	0.00010242
CG[T>C]AT	0.00011182	0.00013697	0.00003449	0.00004049	0.00007892	0.00002884	0.00019813	0.00003575	0.00001671	0.00006620	0.00001210	0.00065505	0.00006856
CG[T>C]CA	0.00002200	0.00006870	0.00002219	0.00001109	0.00003907	0.00007504	0.00010726	0.00000000	0.00000818	0.00002960	0.00000054	0.00011508	0.00010590
CG[T>C]CC	0.00001744	0.00005774	0.00002061	0.00000433	0.00005930	0.00016646	0.00006869	0.00001218	0.00001732	0.00000727	0.00000784	0.00008680	0.00012342
CG[T>C]CG	0.00000068	0.00000380	0.00000506	0.00000596	0.00000360	0.00001960	0.00001288	0.00000875	0.00000010	0.00000710	0.00001903	0.00000063	0.00001453
CG[T>C]CT	0.00009998	0.00003674	0.00004933	0.00000849	0.00013688	0.00008400	0.00017895	0.00005342	0.00003878	0.00006684	0.00014349	0.00017734	0.00053637
CG[T>C]GA	0.00009154	0.00001745	0.00003485	0.00000183	0.00013237	0.00011024	0.00018288	0.00000802	0.00003987	0.00002925	0.00005497	0.00024332	0.00021619
CG[T>C]GC	0.00007942	0.00003281	0.00006633	0.00005469	0.00016712	0.00006035	0.00004336	0.00005254	0.00000032	0.00003066	0.00000064	0.00023785	0.00012773
CG[T>C]GG	0.00003182	0.00003554	0.00008335	0.00000912	0.00008064	0.00015227	0.00028810	0.00003261	0.00000884	0.00005234	0.00006989	0.00035955	0.00009516
CG[T>C]GT	0.00007511	0.00001155	0.00004617	0.00001888	0.00008989	0.00021558	0.00007952	0.00008429	0.00005513	0.00009770	0.00019861	0.00018500	0.00003679
CG[T>C]TA	0.00001605	0.00000793	0.00002222	0.00000604	0.00001387	0.00002497	0.00015165	0.00000088	0.00000030	0.00004896	0.00002032	0.00010725	0.00007986
CG[T>C]TC	0.00003732	0.00004733	0.00002067	0.00001673	0.00006783	0.00001947	0.00004571	0.00003453	0.00004646	0.00004971	0.00002213	0.00012080	0.00023657
CG[T>C]TG	0.00006108	0.00018473	0.00001729	0.00002641	0.00025754	0.00024453	0.00010045	0.00003987	0.00001779	0.00007821	0.00001549	0.00025397	0.00016776
CG[T>C]TT	0.00004866	0.00002876	0.00011663	0.00001314	0.00013956	0.00008581	0.00019500	0.00001708	0.00001858	0.00010086	0.00002136	0.00041342	0.00007192
CG[T>G]AA	0.00000267	0.00001997	0.00002732	0.00000490	0.00003703	0.00003711	0.00004957	0.00000004	0.00002166	0.00000485	0.00001036	0.00000737	0.00001223
CG[T>G]AC	0.00000520	0.00000622	0.00000722	0.00000000	0.00000303	0.00000056	0.00004063	0.00000001	0.00000000	0.00000512	0.00000405	0.00000035	0.00000141
CG[T>G]AG	0.00000476	0.00001895	0.00001230	0.00000957	0.00004050	0.00000272	0.00003171	0.00000003	0.00002446	0.00000166	0.00002126	0.00000005	0.00000648
CG[T>G]AT	0.00000990	0.00001516	0.00003325	0.00001664	0.00000346	0.00000040	0.00003505	0.00000055	0.00002606	0.00003449	0.00005186	0.00000462	0.00000606
CG[T>G]CA	0.00002536	0.00001820	0.00001274	0.00000375	0.00000320	0.00000233	0.00004677	0.00000012	0.00000001	0.00003808	0.00000025	0.00001018	0.00005953
CG[T>G]CC	0.00000859	0.00000670	0.00000342	0.00000486	0.00001119	0.00003851	0.00007728	0.00001814	0.00000000	0.00000031	0.00000410	0.00000000	0.00001067
CG[T>G]CG	0.00000062	0.00000124	0.00000050	0.00000000	0.00000010	0.00000719	0.00000747	0.00000095	0.00000000	0.00000083	0.00000119	0.00000062	0.00000310
CG[T>G]CT	0.00005313	0.00001344	0.00000756	0.00001365	0.00001404	0.00001575	0.00002749	0.00002801	0.00001115	0.00003371	0.00003426	0.00000000	0.00001584
CG[T>G]GA	0.00003320	0.00002193	0.00001518	0.00000840	0.00001098	0.00008419	0.00009964	0.00006589	0.00003591	0.00000828	0.00000264	0.00000328	0.00000205
CG[T>G]GC	0.00002197	0.00000544	0.00003573	0.00002404	0.00005164	0.00005623	0.00002268	0.00001669	0.00000597	0.00000750	0.00000661	0.00000641	0.00002471
CG[T>G]GG	0.00001386	0.00000279	0.00000488	0.00000900	0.00002303	0.00008755	0.00000255	0.00001220	0.00002404	0.00013461	0.00000878	0.00000018	0.00004287
CG[T>G]GT	0.00002498	0.00004458	0.00001611	0.00001003	0.00003002	0.00002716	0.00007609	0.00005074	0.00003727	0.00003648	0.00000485	0.00000706	0.00000632
CG[T>G]TA	0.00003497	0.00000546	0.00000525	0.00000209	0.00001801	0.00002247	0.00008906	0.00000777	0.00002394	0.00000862	0.00000171	0.00001822	0.00001856
CG[T>G]TC	0.00001666	0.00000963	0.00001376	0.00000027	0.00005351	0.00010147	0.00004319	0.00000015	0.00000412	0.00000806	0.00004064	0.00000000	0.00002664
CG[T>G]TG	0.00001360	0.00000730	0.00003449	0.00000326	0.00002512	0.00002678	0.00000325	0.00001904	0.00001719	0.00001764	0.00004445	0.00000952	0.00000357
CG[T>G]TT	0.00007579	0.00003074	0.00004243	0.00000425	0.00005381	0.00001225	0.00003181	0.00001182	0.00000011	0.00000103	0.00010341	0.00001190	0.00003470
CT[C>A]AA	0.00104707	0.00195932	0.00265393	0.00045817	0.00081645	0.00046233	0.00083609	0.00216198	0.00042259	0.00328545	0.00081817	0.00056872	0.00155071
CT[C>A]AC	0.00242396	0.00158078	0.00224758	0.00034351	0.00027794	0.00135443	0.00077992	0.00124305	0.00035556	0.00121903	0.00102495	0.00027389	0.00096144
CT[C>A]AG	0.00174849	0.00144109	0.00222877	0.00038578	0.00036208	0.00122244	0.00083434	0.00192498	0.00038366	0.00271694	0.00073271	0.00042601	0.00074440
CT[C>A]AT	0.00200365	0.00172586	0.00251838	0.00023259	0.00079149	0.00110123	0.00180380	0.00228365	0.00059827	0.00228754	0.00098190	0.00037601	0.00078605
CT[C>A]CA	0.00097264	0.00246269	0.00465210	0.00060927	0.00102300	0.00050714	0.00197679	0.00259957	0.00052129	0.00243567	0.00041310	0.00057206	0.00104582
CT[C>A]CC	0.00144057	0.00191942	0.00389669	0.00035964	0.00085978	0.00111017	0.00106093	0.00185902	0.00084623	0.00203359	0.00103895	0.00041708	0.00099945
CT[C>A]CG	0.00017667	0.00026746	0.00059101	0.00001831	0.00021751	0.00008044	0.00005772	0.00017746	0.00008600	0.00041817	0.00009037	0.00004766	0.00015021
CT[C>A]CT	0.00144554	0.00277829	0.00443114	0.00074859	0.00110389	0.00068006	0.00184622	0.00303286	0.00057718	0.00211115	0.00098533	0.00047800	0.00155783
CT[C>A]GA	0.00008017	0.00029846	0.00046823	0.00004929	0.00029193	0.00018651	0.00004557	0.00010352	0.00011324	0.00064844	0.00002283	0.00000175	0.00020213
CT[C>A]GC	0.00015290	0.00023109	0.00028909	0.00003388	0.00015796	0.00016067	0.00007892	0.00005463	0.00006336	0.00037166	0.00008208	0.00007710	0.00009118
CT[C>A]GG	0.00020416	0.00061827	0.00073554	0.00009338	0.00033720	0.00029245	0.00010851	0.00039458	0.00007717	0.00056621	0.00007701	0.00011370	0.00003045
CT[C>A]GT	0.00008020	0.00031815	0.00038840	0.00004297	0.00027266	0.00014290	0.00015748	0.00010472	0.00002339	0.00016220	0.00004460	0.00009608	0.00012060
CT[C>A]TA	0.00046008	0.00071148	0.00131271	0.00022154	0.00021127	0.00010131	0.00128875	0.00180447	0.00054268	0.00278822	0.00062589	0.00042065	0.00033780
CT[C>A]TC	0.00086286	0.00107532	0.00147419	0.00021648	0.00018990	0.00060339	0.00078614	0.00172730	0.00035854	0.00177306	0.00074587	0.00056268	0.00061380
CT[C>A]TG	0.00086934	0.00103452	0.00193304	0.00033324	0.00070433	0.00097106	0.00083765	0.00168392	0.00050982	0.00412070	0.00098163	0.00060499	0.00017919
CT[C>A]TT	0.00067571	0.00160565	0.00157876	0.00017719	0.00053197	0.00048992	0.00158488	0.00341596	0.00047752	0.00427122	0.00135996	0.00070519	0.00061161
CT[C>G]AA	0.00050409	0.00098298	0.00094646	0.00017872	0.00087598	0.00074692	0.00523776	0.00065360	0.00049394	0.00165970	0.00062362	0.00008536	0.00085342
CT[C>G]AC	0.00058516	0.00038272	0.00056195	0.00006190	0.00030484	0.00040125	0.00098812	0.00025270	0.00020589	0.00059997	0.00030605	0.00011338	0.00014763
CT[C>G]AG	0.00103309	0.00040976	0.00071140	0.00020594	0.00044860	0.00062576	0.00250076	0.00066744	0.00021672	0.00075514	0.00112606	0.00005100	0.00062284
CT[C>G]AT	0.00073754	0.00021879	0.00040741	0.00009990	0.00052125	0.00044872	0.00175646	0.00062361	0.00025937	0.00091677	0.00021668	0.00015378	0.00048815
CT[C>G]CA	0.00108381	0.00107955	0.00178967	0.00037551	0.00089751	0.00089174	0.00335212	0.00049516	0.00040019	0.00093847	0.00093435	0.00027942	0.00067103
CT[C>G]CC	0.00154873	0.00077291	0.00118054	0.00012519	0.00134559	0.00096420	0.00138521	0.00036174	0.00055944	0.00022310	0.00061683	0.00012652	0.00019376
CT[C>G]CG	0.00010386	0.00007356	0.00014140	0.00005586	0.00015289	0.00018763	0.00039745	0.00002137	0.00001829	0.00009648	0.00013428	0.00003359	0.00012323
CT[C>G]CT	0.00195601	0.00092745	0.00168052	0.00009448	0.00127573	0.00147440	0.00215367	0.00099894	0.00095683	0.00113882	0.00126116	0.00006722	0.00053860
CT[C>G]GA	0.00014415	0.00011023	0.00014298	0.00002626	0.00020155	0.00025004	0.00022236	0.00010593	0.00011316	0.00005358	0.00009140	0.00006037	0.00005557
CT[C>G]GC	0.00005585	0.00005297	0.00006504	0.00000910	0.00011542	0.00020441	0.00017502	0.00007813	0.00003781	0.00003077	0.00001174	0.00008160	0.00008667
CT[C>G]GG	0.00020984	0.00008975	0.00019092	0.00003697	0.00019894	0.00020396	0.00024235	0.00011155	0.00000020	0.00002263	0.00012767	0.00005682	0.00005306
CT[C>G]GT	0.00009886	0.00008970	0.00014958	0.00000003	0.00009363	0.00013222	0.00024427	0.00007984	0.00003655	0.00010426	0.00000686	0.00002002	0.00004815
CT[C>G]TA	0.00145385	0.00113118	0.00075458	0.00011615	0.00134926	0.00080317	0.00369992	0.00046624	0.00054091	0.00156917	0.00050434	0.00011256	0.00041856
CT[C>G]TC	0.00148258	0.00106309	0.00043402	0.00013873	0.00124713	0.00115613	0.00322896	0.00043487	0.00032095	0.00126037	0.00106837	0.00016649	0.00080650
CT[C>G]TG	0.00144138	0.00105915	0.00099885	0.00008252	0.00107454	0.00059571	0.00353959	0.00093246	0.00038709	0.00094395	0.00117529	0.00054281	0.00056848
CT[C>G]TT	0.00185888	0.00138419	0.00090715	0.00032772	0.00167927	0.00099770	0.00521896	0.00112372	0.00038686	0.00186286	0.00106877	0.00018486	0.00106448
CT[C>T]AA	0.00184440	0.00237564	0.00165624	0.00012240	0.00114419	0.00099045	0.00156886	0.00077288	0.00047854	0.00085689	0.00107321	0.00055575	0.00105006
CT[C>T]AC	0.00184743	0.00196847	0.00134104	0.00010001	0.00164780	0.00046506	0.00216648	0.00040953	0.00047474	0.00094836	0.00071719	0.00055436	0.00057118
CT[C>T]AG	0.00243337	0.00292818	0.00112538	0.00018214	0.00167059	0.00214220	0.00268493	0.00082349	0.00047937	0.00138681	0.00102322	0.00071979	0.00090221
CT[C>T]AT	0.00249125	0.00290917	0.00198906	0.00008483	0.00193535	0.00170159	0.00233710	0.00107283	0.00062730	0.00108075	0.00125821	0.00039903	0.00074401
CT[C>T]CA	0.00084641	0.00239221	0.00189273	0.00027233	0.00208619	0.00151947	0.00129527	0.00036605	0.00025402	0.00052371	0.00074648	0.00099002	0.00081163
CT[C>T]CC	0.00100496	0.00399556	0.00224209	0.00031167	0.00297564	0.00156200	0.00227091	0.00070547	0.00045699	0.00103231	0.00055113	0.00089303	0.00110622
CT[C>T]CG	0.00009994	0.00043518	0.00009341	0.00002199	0.00039440	0.00011416	0.00013189	0.00006006	0.00012437	0.00039177	0.00021596	0.00011793	0.00000709
CT[C>T]CT	0.00174981	0.00525485	0.00244223	0.00024643	0.00308208	0.00200011	0.00232917	0.00092957	0.00073093	0.00150777	0.00196555	0.00068529	0.00102964
CT[C>T]GA	0.00009207	0.00040311	0.00018440	0.00001063	0.00046912	0.00046229	0.00040538	0.00011515	0.00014092	0.00052655	0.00348812	0.00146142	0.00016301
CT[C>T]GC	0.00011774	0.00026145	0.00026833	0.00001561	0.00025228	0.00053817	0.00040221	0.00005931	0.00013574	0.00057492	0.00282455	0.00152436	0.00012008
CT[C>T]GG	0.00025478	0.00074659	0.00048329	0.00007600	0.00103384	0.00075119	0.00062463	0.00020992	0.00014498	0.00083771	0.00544202	0.00340142	0.00070854
CT[C>T]GT	0.00006731	0.00047373	0.00036236	0.00001685	0.00068501	0.00056928	0.00024672	0.00005732	0.00017061	0.00031168	0.00310587	0.00147554	0.00044725
CT[C>T]TA	0.00020076	0.00149977	0.00099313	0.00010971	0.00086589	0.00137120	0.00052354	0.00068641	0.00019916	0.00079699	0.00057418	0.00057838	0.00095692
CT[C>T]TC	0.00060076	0.00197935	0.00105024	0.00014250	0.00126061	0.00132434	0.00167380	0.00114016	0.00017148	0.00068676	0.00083419	0.00045326	0.00058332
CT[C>T]TG	0.00070594	0.00218154	0.00127981	0.00010349	0.00128204	0.00161635	0.00153804	0.00063252	0.00043930	0.00113980	0.00158582	0.00058512	0.00047924
CT[C>T]TT	0.00074919	0.00179738	0.00136205	0.00008156	0.00124816	0.00160082	0.00153095	0.00167754	0.00030565	0.00059998	0.00056503	0.00112760	0.00040044
CT[T>A]AA	0.00043584	0.00059360	0.00034805	0.00428543	0.00027963	0.00042137	0.00054909	0.00051327	0.00530754	0.00016839	0.00031863	0.00020173	0.00012662
CT[T>A]AC	0.00056448	0.00023218	0.00021856	0.00348490	0.00007267	0.00032271	0.00019109	0.00022896	0.00185324	0.00026726	0.00030724	0.00027261	0.00019105
CT[T>A]AG	0.00011444	0.00002085	0.00002164	0.00475267	0.00008468	0.00015669	0.00012488	0.00019245	0.00751244	0.00019581	0.00023607	0.00019913	0.00004403
CT[T>A]AT	0.00058204	0.00017998	0.00015394	0.00780039	0.00034737	0.00027770	0.00032392	0.00021148	0.01082764	0.00033811	0.00022821	0.00019515	0.00018753
CT[T>A]CA	0.00076256	0.00033480	0.00034252	0.00247008	0.00037746	0.00076529	0.00049440	0.00060539	0.00178909	0.00056866	0.00025315	0.00005890	0.00078084
CT[T>A]CC	0.00100238	0.00043341	0.00043107	0.00131475	0.00022755	0.00121019	0.00088622	0.00050825	0.00025102	0.00077636	0.00044096	0.00015007	0.00055214
CT[T>A]CG	0.00005410	0.00005971	0.00002445	0.00019726	0.00003097	0.00002904	0.00006199	0.00006570	0.00006176	0.00003820	0.00001886	0.00005539	0.00002756
CT[T>A]CT	0.00134859	0.00079200	0.00056098	0.00387064	0.00043462	0.00087786	0.00058936	0.00064571	0.00162431	0.00073921	0.00040325	0.00020577	0.00050419
CT[T>A]GA	0.00056937	0.00026322	0.00034947	0.00366554	0.00050768	0.00036558	0.00008140	0.00031574	0.00183321	0.00013737	0.00019388	0.00015024	0.00031614
CT[T>A]GC	0.00038063	0.00013316	0.00032619	0.00265974	0.00026075	0.00050641	0.00018673	0.00025654	0.00039871	0.00020414	0.00017670	0.00020119	0.00031018
CT[T>A]GG	0.00031670	0.00016417	0.00025519	0.00504701	0.00023796	0.00052996	0.00013164	0.00026383	0.00166605	0.00018384	0.00037405	0.00016079	0.00027141
CT[T>A]GT	0.00057190	0.00031919	0.00014761	0.00596980	0.00011080	0.00006979	0.00024743	0.00026193	0.00370788	0.00029193	0.00016850	0.00007895	0.00022407
CT[T>A]TA	0.00063460	0.00021681	0.00057285	0.00265369	0.00025347	0.00039165	0.00031929	0.00073771	0.00157344	0.00021109	0.00048789	0.00035219	0.00007965
CT[T>A]TC	0.00095713	0.00035216	0.00023707	0.00139364	0.00008367	0.00047840	0.00030693	0.00072367	0.00046825	0.00029900	0.00050474	0.00018285	0.00036637
CT[T>A]TG	0.00050078	0.00034302	0.00029371	0.00332310	0.00038338	0.00026752	0.00028334	0.00065953	0.00443799	0.00006899	0.00016164	0.00018442	0.00033171
CT[T>A]TT	0.00118256	0.00085409	0.00082425	0.00312788	0.00072790	0.00088084	0.00048807	0.00155555	0.00233631	0.00072469	0.00049150	0.00040973	0.00038650
CT[T>C]AA	0.00065567	0.00015502	0.00010881	0.00004936	0.00026762	0.00091735	0.00060993	0.00034641	0.00027059	0.00043589	0.00041169	0.00130158	0.00062199
CT[T>C]AC	0.00084802	0.00032688	0.00029848	0.00019028	0.00017316	0.00109817	0.00026717	0.00012474	0.00022786	0.00016044	0.00021841	0.00125307	0.00048170
CT[T>C]AG	0.00089385	0.00054126	0.00012721	0.00030546	0.00041513	0.00071111	0.00042120	0.00028943	0.00096677	0.00030433	0.00023380	0.00096896	0.00029852
CT[T>C]AT	0.00091446	0.00046044	0.00030248	0.00027853	0.00023435	0.00110345	0.00041131	0.00026488	0.00100133	0.00053605	0.00027312	0.00194960	0.00089554
CT[T>C]CA	0.00033231	0.00012559	0.00013139	0.00011650	0.00032248	0.00056699	0.00080679	0.00041791	0.00004651	0.00021682	0.00023901	0.00079560	0.00055342
CT[T>C]CC	0.00061007	0.00021495	0.00007972	0.00008860	0.00025524	0.00123973	0.00066783	0.00027526	0.00003852	0.00052769	0.00037806	0.00084108	0.00075102
CT[T>C]CG	0.00003348	0.00002235	0.00004618	0.00000684	0.00001605	0.00004005	0.00004934	0.00000000	0.00000047	0.00005478	0.00000971	0.00005508	0.00010832
CT[T>C]CT	0.00077231	0.00025271	0.00036094	0.00011740	0.00028865	0.00094163	0.00105949	0.00065139	0.00025413	0.00051311	0.00038954	0.00059019	0.00101240
CT[T>C]GA	0.00015089	0.00028408	0.00017721	0.00006851	0.00031094	0.00072667	0.00044144	0.00015881	0.00006772	0.00022158	0.00005598	0.00121547	0.00014631
CT[T>C]GC	0.00022515	0.00011348	0.00018060	0.00000730	0.00014984	0.00043428	0.00030638	0.00008642	0.00017027	0.00022114	0.00007531	0.00064187	0.00048537
CT[T>C]GG	0.00031768	0.00019182	0.00036521	0.00007025	0.00057868	0.00076397	0.00037857	0.00013807	0.00004341	0.00023330	0.00014253	0.00064290	0.00036578
CT[T>C]GT	0.00039929	0.00028988	0.00019194	0.00008664	0.00031904	0.00053459	0.00047919	0.00012854	0.00020393	0.00033217	0.00014398	0.00082311	0.00015158
CT[T>C]TA	0.00082690	0.00044379	0.00020751	0.00013646	0.00026934	0.00111366	0.00024981	0.00016897	0.00002616	0.00011889	0.00026571	0.00089759	0.00016176
CT[T>C]TC	0.00086159	0.00042241	0.00021623	0.00006743	0.00024732	0.00138042	0.00060123	0.00030930	0.00020074	0.00019642	0.00051414	0.00107679	0.00093270
CT[T>C]TG	0.00143242	0.00057240	0.00070353	0.00021417	0.00090430	0.00098081	0.00091322	0.00016521	0.00039566	0.00026417	0.00043502	0.00138438	0.00053445
CT[T>C]TT	0.00148841	0.00052860	0.00070705	0.00004719	0.00053190	0.00148183	0.00126776	0.00042056	0.00025258	0.00021417	0.00057598	0.00274240	0.00083664
CT[T>G]AA	0.00121169	0.00051511	0.00044937	0.00022440	0.00057483	0.00040859	0.00073528	0.00022894	0.00042726	0.00038198	0.00047824	0.00015751	0.00054021
CT[T>G]AC	0.00026983	0.00022515	0.00010476	0.00018164	0.00019004	0.00035129	0.00019020	0.00002590	0.00014934	0.00007234	0.00018508	0.00004748	0.00026101
CT[T>G]AG	0.00058043	0.00032409	0.00019058	0.00010976	0.00013924	0.00014360	0.00047268	0.00008461	0.00082775	0.00008950	0.00029253	0.00006997	0.00004586
CT[T>G]AT	0.00072063	0.00009367	0.00009131	0.00029916	0.00031658	0.00029152	0.00063966	0.00008516	0.00076533	0.00020684	0.00015624	0.00010622	0.00000904
CT[T>G]CA	0.00183416	0.00043197	0.00025202	0.00018655	0.00049638	0.00064572	0.00056725	0.00019323	0.00002799	0.00017581	0.00062054	0.00015310	0.00024145
CT[T>G]CC	0.00138262	0.00042153	0.00020985	0.00006175	0.00041403	0.00041979	0.00044811	0.00024283	0.00007877	0.00025747	0.00012032	0.00003576	0.00027299
CT[T>G]CG	0.00007627	0.00002133	0.00002867	0.00000009	0.00010658	0.00006865	0.00001393	0.00001283	0.00000288	0.00008265	0.00001011	0.00003224	0.00001830
CT[T>G]CT	0.00185648	0.00059812	0.00018756	0.00015378	0.00064739	0.00080073	0.00027968	0.00016289	0.00032234	0.00052324	0.00073513	0.00014833	0.00037145
CT[T>G]GA	0.00097301	0.00024163	0.00050164	0.00023970	0.00059553	0.00042850	0.00068732	0.00043809	0.00013195	0.00039561	0.00044989	0.00009018	0.00051476
CT[T>G]GC	0.00044666	0.00024229	0.00020382	0.00026238	0.00036650	0.00032343	0.00038775	0.00015185	0.00012927	0.00012991	0.00000000	0.00002511	0.00011189
CT[T>G]GG	0.00061966	0.00011723	0.00031682	0.00004388	0.00044832	0.00022522	0.00040263	0.00024918	0.00012984	0.00018183	0.00029920	0.00002516	0.00031988
CT[T>G]GT	0.00071327	0.00008541	0.00015287	0.00045503	0.00057410	0.00034686	0.00049731	0.00018277	0.00047271	0.00025100	0.00028012	0.00004377	0.00023222
CT[T>G]TA	0.00183996	0.00065525	0.00047250	0.00014102	0.00097876	0.00090893	0.00081962	0.00016248	0.00013659	0.00023922	0.00046335	0.00029569	0.00053053
CT[T>G]TC	0.00186113	0.00057032	0.00040048	0.00004442	0.00059075	0.00031210	0.00063520	0.00019843	0.00030645	0.00041033	0.00050206	0.00027763	0.00055584
CT[T>G]TG	0.00130425	0.00049131	0.00020343	0.00012893	0.00074985	0.00054956	0.00036543	0.00016411	0.00038464	0.00019284	0.00036063	0.00011466	0.00010897
CT[T>G]TT	0.00302738	0.00104861	0.00077115	0.00020800	0.00155630	0.00098754	0.00119968	0.00024228	0.00033215	0.00033411	0.00101049	0.00047312	0.00118234
GA[C>A]AA	0.00094215	0.00321915	0.00345696	0.00041620	0.00344066	0.00028832	0.00067503	0.00448701	0.00001317	0.00447379	0.00123641	0.00031347	0.00095646
GA[C>A]AC	0.00070119	0.00152656	0.00200453	0.00029880	0.00042535	0.00017763	0.00084400	0.00160016	0.00004554	0.00171906	0.00046916	0.00016908	0.00090861
GA[C>A]AG	0.00081800	0.00151505	0.00214805	0.00023387	0.00075885	0.00041331	0.00044705	0.00123770	0.00027104	0.00390977	0.00046592	0.00024770	0.00019204
GA[C>A]AT	0.00034057	0.00118560	0.00218937	0.00026118	0.00048067	0.00003669	0.00089859	0.00117060	0.00016473	0.00254508	0.00087428	0.00017716	0.00184939
GA[C>A]CA	0.00038425	0.00170472	0.00196249	0.00015263	0.00086935	0.00004628	0.00121609	0.00223682	0.00048954	0.00096559	0.00043984	0.00035759	0.00028400
GA[C>A]CC	0.00051121	0.00069323	0.00093715	0.00014233	0.00041318	0.00013743	0.00022124	0.00142532	0.00012307	0.00049607	0.00024204	0.00023288	0.00030874
GA[C>A]CG	0.00009800	0.00015921	0.00023592	0.00001250	0.00005903	0.00006297	0.00003923	0.00016589	0.00002068	0.00006249	0.00000740	0.00003809	0.00008487
GA[C>A]CT	0.00035087	0.00113685	0.00144634	0.00023534	0.00069940	0.00032347	0.00076834	0.00262783	0.00008209	0.00091738	0.00047539	0.00017001	0.00057328
GA[C>A]GA	0.00005379	0.00028716	0.00028348	0.00002551	0.00026105	0.00004464	0.00002974	0.00016941	0.00002697	0.00029045	0.00013108	0.00009712	0.00006797
GA[C>A]GC	0.00004149	0.00022190	0.00018423	0.00001776	0.00007083	0.00004328	0.00011691	0.00010957	0.00009566	0.00010252	0.00005855	0.00005879	0.00006586
GA[C>A]GG	0.00008437	0.00034188	0.00038288	0.00002640	0.00024873	0.00012386	0.00001522	0.00030440	0.00013922	0.00029936	0.00014445	0.00003483	0.00024514
GA[C>A]GT	0.00009422	0.00014147	0.00036045	0.00003950	0.00012265	0.00005325	0.00004808	0.00030720	0.00003484	0.00026170	0.00000075	0.00003096	0.00001038
GA[C>A]TA	0.00008113	0.00073113	0.00092007	0.00019913	0.00071873	0.00013928	0.00035058	0.00154217	0.00003711	0.00114710	0.00022738	0.00011349	0.00044319
GA[C>A]TC	0.00023213	0.00042560	0.00081841	0.00015429	0.00008420	0.00033244	0.00032754	0.00137636	0.00001799	0.00090395	0.00049304	0.00015796	0.00025773
GA[C>A]TG	0.00062147	0.00092447	0.00124676	0.00017399	0.00015061	0.00030601	0.00042952	0.00191926	0.00013373	0.00146219	0.00034366	0.00026486	0.00006994
GA[C>A]TT	0.00009606	0.00109069	0.00095649	0.00011184	0.00081539	0.00007421	0.00073274	0.00406561	0.00024568	0.00136921	0.00037597	0.00021096	0.00023454
GA[C>G]AA	0.00057947	0.00063916	0.00093240	0.00008416	0.00091032	0.00024407	0.00145000	0.00036101	0.00019849	0.00023259	0.00015233	0.00035287	0.00032079
GA[C>G]AC	0.00018454	0.00020289	0.00043841	0.00004830	0.00023829	0.00013720	0.00043936	0.00013539	0.00016162	0.00003229	0.00027114	0.00004131	0.00029201
GA[C>G]AG	0.00024447	0.00120600	0.00140699	0.00022128	0.00258208	0.00111211	0.00046668	0.00275490	0.00020180	0.00034147	0.00066685	0.00047329	0.00074693
GA[C>G]AT	0.00011194	0.00012869	0.00049879	0.00005661	0.00036124	0.00001238	0.00107634	0.00020787	0.00013704	0.00020130	0.00014034	0.00013405	0.00014476
GA[C>G]CA	0.00086666	0.00026768	0.00084170	0.00007548	0.00084508	0.00049592	0.00138707	0.00043725	0.00027828	0.00016217	0.00060766	0.00009325	0.00032210
GA[C>G]CC	0.00032548	0.00021955	0.00046383	0.00003615	0.00030177	0.00017461	0.00035341	0.00030906	0.00015848	0.00022800	0.00033679	0.00004400	0.00003642
GA[C>G]CG	0.00006878	0.00008184	0.00006887	0.00000723	0.00002093	0.00004847	0.00005284	0.00007522	0.00001004	0.00000901	0.00000138	0.00004325	0.00000889
GA[C>G]CT	0.00063942	0.00021798	0.00033093	0.00008872	0.00041565	0.00033107	0.00072233	0.00040142	0.00001404	0.00050559	0.00022023	0.00010101	0.00054272
GA[C>G]GA	0.00010513	0.00010887	0.00008200	0.00004282	0.00005710	0.00028020	0.00018646	0.00007740	0.00001914	0.00006395	0.00005659	0.00000000	0.00005430
GA[C>G]GC	0.00001283	0.00005287	0.00014415	0.00001537	0.00012049	0.00022579	0.00010675	0.00023031	0.00001178	0.00008858	0.00003361	0.00000470	0.00005701
GA[C>G]GG	0.00010266	0.00007304	0.00008898	0.00000110	0.00009061	0.00017231	0.00018518	0.00007617	0.00009938	0.00009659	0.00005336	0.00000016	0.00005441
GA[C>G]GT	0.00008387	0.00004578	0.00018776	0.00001094	0.00013778	0.00006696	0.00012277	0.00014734	0.00002099	0.00010896	0.00000752	0.00002270	0.00001200
GA[C>G]TA	0.00071584	0.00029773	0.00050406	0.00005757	0.00053777	0.00041716	0.00096642	0.00032254	0.00021931	0.00009075	0.00038188	0.00010830	0.00005611
GA[C>G]TC	0.00066889	0.00027562	0.00045562	0.00008102	0.00040805	0.00037673	0.00078196	0.00019733	0.00000879	0.00014480	0.00011853	0.00016087	0.00004378
GA[C>G]TG	0.00073808	0.00014936	0.00059324	0.00002715	0.00059759	0.00023656	0.00104628	0.00068174	0.00020770	0.00030485	0.00025802	0.00008351	0.00020255
GA[C>G]TT	0.00081188	0.00055583	0.00078523	0.00004353	0.00090236	0.00019236	0.00119755	0.00097658	0.00012258	0.00002631	0.00032574	0.00017326	0.00018667
GA[C>T]AA	0.00062859	0.00106634	0.00075043	0.00001179	0.00108967	0.00094002	0.00074199	0.00056786	0.00018523	0.00060432	0.00043018	0.00084542	0.00096723
GA[C>T]AC	0.00041471	0.00079599	0.00044793	0.00004798	0.00078177	0.00102041	0.00072705	0.00033135	0.00008013	0.00010434	0.00048359	0.00051293	0.00026926
GA[C>T]AG	0.00099329	0.00133862	0.00087456	0.00004192	0.00112296	0.00099225	0.00076545	0.00045189	0.00024678	0.00060067	0.00058399	0.00100958	0.00037187
GA[C>T]AT	0.00107042	0.00187858	0.00104391	0.00020426	0.00256423	0.00114795	0.00101688	0.00393003	0.00020282	0.00071240	0.00090761	0.00129135	0.00074022
GA[C>T]CA	0.00014674	0.00095466	0.00054165	0.00004179	0.00104668	0.00168318	0.00010811	0.00092347	0.00019165	0.00029839	0.00045080	0.00089287	0.00022875
GA[C>T]CC	0.00037161	0.00121105	0.00039911	0.00006563	0.00066431	0.00065609	0.00043420	0.00033782	0.00006674	0.00024656	0.00028959	0.00042076	0.00022784
GA[C>T]CG	0.00006397	0.00008428	0.00008156	0.00001894	0.00016219	0.00012045	0.00000295	0.00003195	0.00004305	0.00002043	0.00003770	0.00009428	0.00003249
GA[C>T]CT	0.00018396	0.00180610	0.00037449	0.00016195	0.00109857	0.00118914	0.00071542	0.00103476	0.00010194	0.00051192	0.00043445	0.00053347	0.00068575
GA[C>T]GA	0.00057889	0.00096689	0.00018971	0.00014060	0.00089535	0.00006789	0.00039671	0.00010843	0.00025396	0.00060065	0.00930468	0.00375292	0.00049036
GA[C>T]GC	0.00027124	0.00068489	0.00036049	0.00005261	0.00062983	0.00026631	0.00022314	0.00000586	0.00025030	0.00047287	0.00813442	0.00411450	0.00089145
GA[C>T]GG	0.00065525	0.00122378	0.00035534	0.00010192	0.00150272	0.00087992	0.00031297	0.00014086	0.00032752	0.00046188	0.01293009	0.00699584	0.00075786
GA[C>T]GT	0.00026169	0.00049853	0.00033024	0.00014095	0.00076578	0.00037740	0.00019889	0.00034330	0.00005057	0.00065571	0.00768876	0.00389971	0.00059507
GA[C>T]TA	0.00024557	0.00062312	0.00059726	0.00002634	0.00049377	0.00090006	0.00027433	0.00134686	0.00002894	0.00025167	0.00006537	0.00050175	0.00044850
GA[C>T]TC	0.00041464	0.00059340	0.00050339	0.00000688	0.00040086	0.00053798	0.00054708	0.00139716	0.00012176	0.00018175	0.00019859	0.00043448	0.00025960
GA[C>T]TG	0.00045781	0.00070502	0.00073236	0.00002054	0.00089486	0.00100518	0.00027464	0.00077640	0.00018879	0.00027443	0.00028005	0.00091861	0.00041366
GA[C>T]TT	0.00044665	0.00123771	0.00035697	0.00008163	0.00103553	0.00130400	0.00024379	0.00245304	0.00011798	0.00041409	0.00070815	0.00073856	0.00036807
GA[T>A]AA	0.00038989	0.00089025	0.00057340	0.00199107	0.00099987	0.00024986	0.00032664	0.00103742	0.00252233	0.00042371	0.00044304	0.00087593	0.00036754
GA[T>A]AC	0.00039762	0.00020674	0.00014767	0.00138085	0.00012172	0.00053142	0.00019920	0.00018557	0.00064324	0.00044799	0.00011715	0.00080593	0.00009823
GA[T>A]AG	0.00010038	0.00013161	0.00022243	0.00244108	0.00040505	0.00043886	0.00000997	0.00009964	0.00442381	0.00019176	0.00018737	0.00046019	0.00024683
GA[T>A]AT	0.00029695	0.00030645	0.00025085	0.00431060	0.00028112	0.00005648	0.00032972	0.00015247	0.00442046	0.00031735	0.00018755	0.00114905	0.00004700
GA[T>A]CA	0.00029011	0.00043322	0.00015757	0.00048555	0.00040045	0.00059921	0.00027637	0.00073402	0.00089392	0.00017747	0.00025284	0.00093973	0.00032275
GA[T>A]CC	0.00021603	0.00023657	0.00029877	0.00009185	0.00025167	0.00036286	0.00007008	0.00048185	0.00007421	0.00020963	0.00015719	0.00037842	0.00030135
GA[T>A]CG	0.00004139	0.00006228	0.00004248	0.00005872	0.00000288	0.00008202	0.00007644	0.00008311	0.00009066	0.00003283	0.00000018	0.00019535	0.00000724
GA[T>A]CT	0.00022287	0.00032643	0.00029395	0.00058810	0.00033598	0.00021735	0.00043224	0.00112219	0.00020460	0.00036911	0.00030802	0.00048947	0.00031247
GA[T>A]GA	0.00065895	0.00058681	0.00038596	0.00201680	0.00069760	0.00022329	0.00041653	0.00081874	0.00100106	0.00037666	0.00037964	0.00024803	0.00031645
GA[T>A]GC	0.00050304	0.00038513	0.00028253	0.00114553	0.00036911	0.00028727	0.00006837	0.00015755	0.00017167	0.00012919	0.00029953	0.00002301	0.00026389
GA[T>A]GG	0.00053905	0.00059471	0.00022573	0.00317047	0.00048089	0.00061715	0.00029972	0.00043854	0.00108564	0.00019492	0.00037815	0.00015038	0.00016525
GA[T>A]GT	0.00020487	0.00054880	0.00022867	0.00393474	0.00044496	0.00040252	0.00014973	0.00038401	0.00188663	0.00022463	0.00040113	0.00011967	0.00032086
GA[T>A]TA	0.00059934	0.00057091	0.00024104	0.00059515	0.00028178	0.00074391	0.00073337	0.00068010	0.00047328	0.00032817	0.00031214	0.00049846	0.00040298
GA[T>A]TC	0.00049993	0.00035232	0.00016759	0.00017451	0.00025645	0.00088827	0.00030333	0.00028038	0.00019729	0.00013529	0.00016058	0.00036886	0.00018956
GA[T>A]TG	0.00039040	0.00034547	0.00017589	0.00067249	0.00027760	0.00044558	0.00020682	0.00049003	0.00092297	0.00029508	0.00032774	0.00035298	0.00046286
GA[T>A]TT	0.00054346	0.00088473	0.00020453	0.00048570	0.00047850	0.00096315	0.00069457	0.00123413	0.00034761	0.00049521	0.00058012	0.00041423	0.00020578
GA[T>C]AA	0.00044276	0.00045997	0.00023352	0.00014341	0.00115955	0.00091705	0.00080798	0.00009017	0.00054022	0.00023278	0.00037652	0.00070397	0.00203991
GA[T>C]AC	0.00069375	0.00060271	0.00010052	0.00020587	0.00072593	0.00087445	0.00039655	0.00031761	0.00042378	0.00034011	0.00043711	0.00104428	0.00144804
GA[T>C]AG	0.00045879	0.00093762	0.00022195	0.00023403	0.00169348	0.00133937	0.00076588	0.00005510	0.00172329	0.00050548	0.00039823	0.00071531	0.00168576
GA[T>C]AT	0.00065910	0.00055050	0.00044116	0.00058640	0.00087802	0.00040343	0.00090258	0.00014400	0.00203574	0.00031451	0.00042623	0.00163431	0.00161314
GA[T>C]CA	0.00013810	0.00017885	0.00019406	0.00005808	0.00018553	0.00049034	0.00016579	0.00035711	0.00000951	0.00031575	0.00035747	0.00043956	0.00269059
GA[T>C]CC	0.00017770	0.00006053	0.00003081	0.00000905	0.00023814	0.00068061	0.00023824	0.00017242	0.00000033	0.00026392	0.00001123	0.00015612	0.00122984
GA[T>C]CG	0.00003737	0.00000222	0.00001444	0.00000416	0.00004627	0.00014790	0.00003256	0.00004280	0.00001527	0.00004093	0.00002648	0.00004193	0.00011272
GA[T>C]CT	0.00039507	0.00018330	0.00014095	0.00006303	0.00063140	0.00037828	0.00055197	0.00082388	0.00012560	0.00020596	0.00024095	0.00030135	0.00192444
GA[T>C]GA	0.00056986	0.00002684	0.00042912	0.00009227	0.00077563	0.00173536	0.00056740	0.00014599	0.00027510	0.00047013	0.00058802	0.00104792	0.00153250
GA[T>C]GC	0.00029237	0.00006340	0.00016832	0.00009640	0.00074383	0.00112934	0.00020667	0.00010752	0.00015593	0.00032822	0.00027099	0.00049489	0.00137394
GA[T>C]GG	0.00047388	0.00048074	0.00073479	0.00017936	0.00164867	0.00146176	0.00092468	0.00020875	0.00021394	0.00034726	0.00035481	0.00081664	0.00190510
GA[T>C]GT	0.00077197	0.00063964	0.00027104	0.00026923	0.00107802	0.00105531	0.00043904	0.00005533	0.00058309	0.00015524	0.00025215	0.00052931	0.00107953
GA[T>C]TA	0.00063281	0.00034093	0.00022051	0.00003806	0.00051011	0.00075406	0.00049769	0.00025019	0.00011492	0.00052978	0.00023159	0.00058727	0.00081292
GA[T>C]TC	0.00045814	0.00022055	0.00018743	0.00005206	0.00033514	0.00065625	0.00055411	0.00019314	0.00005541	0.00048237	0.00023058	0.00060328	0.00113978
GA[T>C]TG	0.00039967	0.00153792	0.00048865	0.00007606	0.00232696	0.00116535	0.00126364	0.00020787	0.00024869	0.00023762	0.00013188	0.00052073	0.00178738
GA[T>C]TT	0.00119258	0.00100239	0.00035908	0.00009984	0.00095657	0.00077392	0.00141396	0.00038941	0.00014867	0.00054125	0.00044228	0.00086527	0.00128591
GA[T>G]AA	0.00060522	0.00033174	0.00020616	0.00006418	0.00020727	0.00019430	0.00033066	0.00005534	0.00032227	0.00036197	0.00055853	0.00013227	0.00012552
GA[T>G]AC	0.00019417	0.00005718	0.00004684	0.00000456	0.00008492	0.00001314	0.00014445	0.00004492	0.00012349	0.00000611	0.00008680	0.00005228	0.00006422
GA[T>G]AG	0.00013761	0.00027650	0.00009774	0.00021882	0.00052122	0.00049387	0.00022546	0.00038228	0.00061910	0.00014074	0.00000008	0.00002214	0.00011959
GA[T>G]AT	0.00021412	0.00014347	0.00005444	0.00008418	0.00021645	0.00006879	0.00024548	0.00001432	0.00043642	0.00032720	0.00000070	0.00005204	0.00004708
GA[T>G]CA	0.00081566	0.00018933	0.00017691	0.00001135	0.00047989	0.00027752	0.00020039	0.00012876	0.00008774	0.00008306	0.00014546	0.00014043	0.00008019
GA[T>G]CC	0.00047730	0.00009529	0.00005947	0.00002759	0.00015026	0.00012290	0.00007967	0.00010216	0.00002163	0.00000242	0.00027428	0.00010419	0.00006124
GA[T>G]CG	0.00004762	0.00002255	0.00000640	0.00000269	0.00004419	0.00002379	0.00001384	0.00000021	0.00000137	0.00002144	0.00000132	0.00001452	0.00003518
GA[T>G]CT	0.00062940	0.00019525	0.00028185	0.00001809	0.00013647	0.00019091	0.00002594	0.00003439	0.00008996	0.00011055	0.00029412	0.00008240	0.00012853
GA[T>G]GA	0.00071062	0.00038349	0.00013617	0.00010057	0.00044885	0.00027408	0.00037799	0.00022707	0.00004938	0.00024948	0.00013097	0.00009401	0.00035050
GA[T>G]GC	0.00019758	0.00018850	0.00015353	0.00002956	0.00024770	0.00052652	0.00005423	0.00035084	0.00002261	0.00006646	0.00023274	0.00000784	0.00023349
GA[T>G]GG	0.00056702	0.00013823	0.00004158	0.00003863	0.00023770	0.00014515	0.00007202	0.00026570	0.00005313	0.00008705	0.00005403	0.00004977	0.00020159
GA[T>G]GT	0.00047882	0.00024992	0.00029528	0.00011212	0.00015475	0.00015721	0.00002051	0.00035269	0.00027379	0.00016397	0.00018408	0.00004294	0.00021342
GA[T>G]TA	0.00126868	0.00029330	0.00022877	0.00001593	0.00028079	0.00020989	0.00034536	0.00024274	0.00011049	0.00011987	0.00046440	0.00018461	0.00014156
GA[T>G]TC	0.00095164	0.00033464	0.00007610	0.00001585	0.00042383	0.00026030	0.00002656	0.00009225	0.00007455	0.00003262	0.00023007	0.00007968	0.00022017
GA[T>G]TG	0.00047793	0.00006136	0.00019558	0.00002397	0.00024823	0.00015860	0.00008866	0.00018576	0.00002309	0.00015830	0.00033408	0.00012998	0.00023389
GA[T>G]TT	0.00160769	0.00067109	0.00016417	0.00006544	0.00033620	0.00029981	0.00072364	0.00025634	0.00011346	0.00045285	0.00033997	0.00015903	0.00015410
GC[C>A]AA	0.00064686	0.00089810	0.00161756	0.00026320	0.00061767	0.00016771	0.00012242	0.00155217	0.00033048	0.00179398	0.00031838	0.00026493	0.00114702
GC[C>A]AC	0.00077158	0.00065687	0.00141219	0.00024859	0.00044753	0.00061578	0.00042587	0.00126356	0.00029530	0.00075359	0.00043621	0.00024816	0.00108512
GC[C>A]AG	0.00055927	0.00024455	0.00173091	0.00036142	0.00082430	0.00067586	0.00028540	0.00175706	0.00019138	0.00162980	0.00030002	0.00036763	0.00096667
GC[C>A]AT	0.00104602	0.00076794	0.00193690	0.00027720	0.00039166	0.00016579	0.00003697	0.00197767	0.00030990	0.00111140	0.00076526	0.00029426	0.00209664
GC[C>A]CA	0.00013169	0.00058302	0.00279642	0.00040342	0.00032725	0.00105673	0.00052658	0.00200110	0.00028979	0.00079662	0.00052942	0.00099669	0.00117768
GC[C>A]CC	0.00063803	0.00059593	0.00163017	0.00029210	0.00016745	0.00074125	0.00008630	0.00084312	0.00011721	0.00068233	0.00054427	0.00036360	0.00062306
GC[C>A]CG	0.00003525	0.00006903	0.00061976	0.00007342	0.00006690	0.00012280	0.00026985	0.00037285	0.00011671	0.00017716	0.00016922	0.00018457	0.00009849
GC[C>A]CT	0.00030616	0.00047069	0.00255799	0.00025436	0.00049722	0.00071763	0.00024450	0.00125215	0.00029885	0.00081298	0.00068728	0.00046590	0.00113003
GC[C>A]GA	0.00007368	0.00007797	0.00035499	0.00004114	0.00022384	0.00011166	0.00003855	0.00021020	0.00004911	0.00047274	0.00014532	0.00011139	0.00028884
GC[C>A]GC	0.00004381	0.00012813	0.00024703	0.00001201	0.00010280	0.00026692	0.00004281	0.00009336	0.00010246	0.00021778	0.00005456	0.00012423	0.00008576
GC[C>A]GG	0.00015460	0.00028030	0.00041351	0.00003385	0.00027394	0.00008932	0.00014140	0.00017144	0.00007818	0.00039295	0.00010327	0.00002619	0.00003138
GC[C>A]GT	0.00009329	0.00003681	0.00030325	0.00001120	0.00019103	0.00010335	0.00004187	0.00014696	0.00002989	0.00016028	0.00007125	0.00011477	0.00011691
GC[C>A]TA	0.00012296	0.00029603	0.00103598	0.00021761	0.00010161	0.00070629	0.00009844	0.00093469	0.00012973	0.00083700	0.00016601	0.00062837	0.00033599
GC[C>A]TC	0.00054531	0.00034956	0.00177589	0.00016323	0.00048441	0.00082379	0.00022403	0.00127537	0.00024735	0.00102897	0.00064479	0.00118535	0.00044215
GC[C>A]TG	0.00077629	0.00045450	0.00227408	0.00035022	0.00079576	0.00096207	0.00019470	0.00185658	0.00012387	0.00153169	0.00062760	0.00192199	0.00060084
GC[C>A]TT	0.00064725	0.00023940	0.00130487	0.00031581	0.00054454	0.00072680	0.00057366	0.00267816	0.00003797	0.00092484	0.00100732	0.00101466	0.00074689
GC[C>G]AA	0.00041600	0.00016016	0.00048438	0.00006153	0.00072347	0.00038250	0.00077013	0.00017617	0.00021747	0.00035737	0.00038335	0.00000497	0.00019962
GC[C>G]AC	0.00023746	0.00018965	0.00019934	0.00001467	0.00023636	0.00019416	0.00034003	0.00012340	0.00010916	0.00011017	0.00027306	0.00002825	0.00000964
GC[C>G]AG	0.00046045	0.00033704	0.00045578	0.00003221	0.00043687	0.00037369	0.00046758	0.00015854	0.00013834	0.00017447	0.00048652	0.00006005	0.00053598
GC[C>G]AT	0.00021210	0.00008944	0.00012191	0.00004453	0.00044519	0.00014568	0.00046511	0.00017532	0.00014856	0.00022976	0.00000105	0.00002666	0.00017688
GC[C>G]CA	0.00078125	0.00032759	0.00041900	0.00010812	0.00075399	0.00080420	0.00067065	0.00011599	0.00009378	0.00021555	0.00050829	0.00009931	0.00029134
GC[C>G]CC	0.00049397	0.00006869	0.00046717	0.00002885	0.00035201	0.00029885	0.00030285	0.00008321	0.00009910	0.00019972	0.00037375	0.00004102	0.00015434
GC[C>G]CG	0.00013003	0.00007336	0.00005588	0.00002143	0.00028326	0.00018338	0.00011138	0.00002421	0.00000890	0.00002136	0.00001905	0.00001962	0.00001283
GC[C>G]CT	0.00089619	0.00015752	0.00055041	0.00003447	0.00066647	0.00056354	0.00027322	0.00015216	0.00018211	0.00000253	0.00064138	0.00006609	0.00031513
GC[C>G]GA	0.00008102	0.00002638	0.00010575	0.00001391	0.00006721	0.00020951	0.00035574	0.00000000	0.00004950	0.00007649	0.00009506	0.00000623	0.00007653
GC[C>G]GC	0.00003289	0.00003044	0.00007996	0.00000001	0.00011573	0.00014997	0.00005767	0.00002352	0.00002616	0.00015234	0.00000209	0.00002392	0.00009408
GC[C>G]GG	0.00006406	0.00008595	0.00011973	0.00001868	0.00021803	0.00018467	0.00009915	0.00001436	0.00000929	0.00005143	0.00008714	0.00003987	0.00005660
GC[C>G]GT	0.00010661	0.00007377	0.00006288	0.00001380	0.00016054	0.00001555	0.00011520	0.00005785	0.00005220	0.00009245	0.00006406	0.00000532	0.00002562
GC[C>G]TA	0.00059510	0.00021369	0.00027242	0.00007353	0.00048484	0.00033129	0.00061395	0.00014222	0.00010147	0.00022776	0.00042917	0.00001272	0.00041505
GC[C>G]TC	0.00141563	0.00021782	0.00031907	0.00007833	0.00086917	0.00053308	0.00087463	0.00017658	0.00015747	0.00032414	0.00070263	0.00009025	0.00044819
GC[C>G]TG	0.00102860	0.00026718	0.00048972	0.00003750	0.00102304	0.00073033	0.00079635	0.00024599	0.00012174	0.00020886	0.00045865	0.00017184	0.00008586
GC[C>G]TT	0.00149624	0.00050834	0.00034739	0.00002283	0.00069955	0.00089413	0.00072959	0.00033711	0.00018944	0.00020386	0.00062789	0.00005356	0.00023143
GC[C>T]AA	0.00018348	0.00143565	0.00111251	0.00010249	0.00118400	0.00126769	0.00073850	0.00024830	0.00027233	0.00045823	0.00031890	0.00030784	0.00090062
GC[C>T]AC	0.00068503	0.00095588	0.00125750	0.00008249	0.00109274	0.00092014	0.00080145	0.00030063	0.00010623	0.00044190	0.00057893	0.00030992	0.00043225
GC[C>T]AG	0.00072426	0.00177371	0.00129511	0.00020927	0.00113642	0.00130956	0.00096718	0.00035680	0.00021797	0.00033718	0.00064251	0.00034701	0.00050352
GC[C>T]AT	0.00093585	0.00122113	0.00184883	0.00026280	0.00118441	0.00115067	0.00105263	0.00045028	0.00014355	0.00036884	0.00104181	0.00036776	0.00085138
GC[C>T]CA	0.00038992	0.00210732	0.00156501	0.00011008	0.00142219	0.00213105	0.00060813	0.00043404	0.00027642	0.00023705	0.00098958	0.00064290	0.00092114
GC[C>T]CC	0.00070039	0.00194924	0.00109827	0.00024195	0.00158430	0.00108559	0.00055192	0.00022974	0.00008736	0.00026659	0.00064711	0.00029142	0.00036935
GC[C>T]CG	0.00006891	0.00037888	0.00034674	0.00004493	0.00031019	0.00044325	0.00016763	0.00007982	0.00004176	0.00006627	0.00018703	0.00005918	0.00011172
GC[C>T]CT	0.00133141	0.00258376	0.00155236	0.00018689	0.00159781	0.00202200	0.00070688	0.00041234	0.00038657	0.00064111	0.00062167	0.00048578	0.00061962
GC[C>T]GA	0.00021802	0.00058528	0.00050794	0.00013831	0.00064804	0.00023238	0.00058321	0.00009400	0.00002016	0.00061219	0.00508176	0.00306330	0.00019744
GC[C>T]GC	0.00015173	0.00036255	0.00014229	0.00013264	0.00072238	0.00043824	0.00044802	0.00008286	0.00006093	0.00030577	0.00316461	0.00172592	0.00005976
GC[C>T]GG	0.00020084	0.00045836	0.00068172	0.00016373	0.00054839	0.00057302	0.00043748	0.00016220	0.00018753	0.00072464	0.00591779	0.00276439	0.00036516
GC[C>T]GT	0.00005195	0.00014320	0.00050395	0.00016754	0.00035898	0.00032759	0.00006706	0.00003196	0.00012264	0.00045763	0.00311799	0.00125537	0.00017872
GC[C>T]TA	0.00033539	0.00085855	0.00097734	0.00004242	0.00068388	0.00122138	0.00010480	0.00083476	0.00019940	0.00003538	0.00059024	0.00037535	0.00084985
GC[C>T]TC	0.00101445	0.00168551	0.00150565	0.00016199	0.00113470	0.00209608	0.00071950	0.00141847	0.00047084	0.00048914	0.00115428	0.00047982	0.00101913
GC[C>T]TG	0.00109581	0.00179099	0.00202542	0.00016865	0.00194014	0.00222816	0.00072871	0.00097064	0.00031859	0.00059305	0.00084699	0.00077861	0.00071960
GC[C>T]TT	0.00082294	0.00131188	0.00115066	0.00011678	0.00147848	0.00203009	0.00024098	0.00157826	0.00030932	0.00048485	0.00080072	0.00063282	0.00051777
GC[T>A]AA	0.00001339	0.00012013	0.00015993	0.00572114	0.00020001	0.00033679	0.00021426	0.00014733	0.01036848	0.00003380	0.00026153	0.00010621	0.00024844
GC[T>A]AC	0.00036999	0.00009511	0.00022015	0.00415821	0.00018056	0.00022799	0.00013138	0.00002865	0.00150061	0.00014789	0.00041483	0.00015057	0.00029590
GC[T>A]AG	0.00000056	0.00000182	0.00000125	0.00606277	0.00001091	0.00000119	0.00002699	0.00000226	0.00677535	0.00009878	0.00001539	0.00007041	0.00007628
GC[T>A]AT	0.00002360	0.00001627	0.00001312	0.01032488	0.00009490	0.00032089	0.00025944	0.00011250	0.00969355	0.00004766	0.00017665	0.00012479	0.00028149
GC[T>A]CA	0.00039637	0.00037407	0.00019619	0.00321609	0.00053679	0.00073799	0.00015555	0.00031543	0.00227173	0.00035538	0.00043461	0.00027540	0.00039750
GC[T>A]CC	0.00034883	0.00033106	0.00037866	0.00131273	0.00035730	0.00064056	0.00021483	0.00027727	0.00011187	0.00027882	0.00043832	0.00008632	0.00026735
GC[T>A]CG	0.00002185	0.00000686	0.00001182	0.00034016	0.00000694	0.00016791	0.00001298	0.00011355	0.00012296	0.00002600	0.00006137	0.00001980	0.00002243
GC[T>A]CT	0.00044389	0.00040527	0.00004581	0.00375104	0.00038636	0.00082895	0.00051545	0.00035573	0.00154885	0.00017271	0.00018058	0.00010852	0.00062347
GC[T>A]GA	0.00003982	0.00058497	0.00018042	0.00769044	0.00062504	0.00056190	0.00022587	0.00033610	0.00311215	0.00027466	0.00010321	0.00020704	0.00014581
GC[T>A]GC	0.00031069	0.00022801	0.00040857	0.00567458	0.00032069	0.00057696	0.00026295	0.00026060	0.00099338	0.00021361	0.00019784	0.00024088	0.00035138
GC[T>A]GG	0.00036598	0.00021892	0.00045489	0.00885111	0.00059141	0.00109683	0.00011935	0.00071331	0.00057722	0.00051446	0.00043309	0.00007153	0.00053948
GC[T>A]GT	0.00003474	0.00009863	0.00013194	0.01237379	0.00045819	0.00018757	0.00008146	0.00016080	0.00637016	0.00039346	0.00024571	0.00016374	0.00016545
GC[T>A]TA	0.00027006	0.00022335	0.00013324	0.00228308	0.00018794	0.00020694	0.00033335	0.00059631	0.00125690	0.00033325	0.00030470	0.00012267	0.00016663
GC[T>A]TC	0.00029896	0.00025618	0.00021201	0.00152086	0.00016259	0.00048175	0.00030763	0.00015935	0.00023669	0.00041610	0.00013708	0.00012438	0.00041814
GC[T>A]TG	0.00018788	0.00019628	0.00027009	0.00335462	0.00032576	0.00039609	0.00019171	0.00020415	0.00236259	0.00005923	0.00026175	0.00007801	0.00022595
GC[T>A]TT	0.00074646	0.00084787	0.00042541	0.00342394	0.00079653	0.00068906	0.00046942	0.00105971	0.00045360	0.00012038	0.00040878	0.00023310	0.00030892
GC[T>C]AA	0.00068378	0.00030433	0.00022604	0.00007152	0.00051264	0.00179261	0.00043717	0.00006499	0.00015013	0.00034875	0.00042031	0.00104701	0.00057777
GC[T>C]AC	0.00120584	0.00017767	0.00014818	0.00003893	0.00028045	0.00133104	0.00056926	0.00018630	0.00024068	0.00013299	0.00044403	0.00080577	0.00036763
GC[T>C]AG	0.00067831	0.00008689	0.00044077	0.00005887	0.00068512	0.00123673	0.00023438	0.00027079	0.00017140	0.00002885	0.00038730	0.00045561	0.00048314
GC[T>C]AT	0.00050340	0.00030487	0.00047314	0.00005000	0.00059739	0.00156234	0.00038202	0.00004873	0.00031887	0.00043932	0.00040058	0.00096294	0.00055127
GC[T>C]CA	0.00029787	0.00032197	0.00010454	0.00006236	0.00052637	0.00092720	0.00060318	0.00023844	0.00006480	0.00050745	0.00040369	0.00060519	0.00049043
GC[T>C]CC	0.00039427	0.00014729	0.00003850	0.00006465	0.00031064	0.00097720	0.00028261	0.00013798	0.00004048	0.00009673	0.00019362	0.00041638	0.00047145
GC[T>C]CG	0.00000359	0.00001609	0.00002940	0.00000098	0.00002538	0.00019540	0.00003369	0.00002883	0.00001437	0.00000418	0.00002068	0.00000995	0.00001617
GC[T>C]CT	0.00059806	0.00054032	0.00011251	0.00003359	0.00081654	0.00113990	0.00065451	0.00039570	0.00018502	0.00042345	0.00000031	0.00033124	0.00041090
GC[T>C]GA	0.00067015	0.00025983	0.00019131	0.00004458	0.00073469	0.00157783	0.00006162	0.00007406	0.00004857	0.00022685	0.00048819	0.00160678	0.00071757
GC[T>C]GC	0.00024980	0.00017491	0.00023141	0.00004226	0.00036928	0.00098375	0.00032859	0.00006832	0.00010841	0.00024863	0.00023430	0.00081836	0.00045009
GC[T>C]GG	0.00057915	0.00035071	0.00065506	0.00009797	0.00049526	0.00158926	0.00056192	0.00038163	0.00003997	0.00034598	0.00036919	0.00096204	0.00040538
GC[T>C]GT	0.00038985	0.00017624	0.00032034	0.00006243	0.00055430	0.00128499	0.00021519	0.00014708	0.00018709	0.00007652	0.00020673	0.00071901	0.00058278
GC[T>C]TA	0.00037947	0.00026048	0.00012143	0.00004288	0.00018274	0.00059586	0.00028174	0.00008168	0.00011126	0.00008745	0.00027169	0.00046759	0.00049311
GC[T>C]TC	0.00074112	0.00013145	0.00029578	0.00009887	0.00045413	0.00124161	0.00010431	0.00006488	0.00006825	0.00014019	0.00029380	0.00051808	0.00072083
GC[T>C]TG	0.00057276	0.00032571	0.00011740	0.00000818	0.00074229	0.00092559	0.00033894	0.00017877	0.00008218	0.00030893	0.00017865	0.00033523	0.00039814
GC[T>C]TT	0.00071120	0.00033948	0.00032708	0.00000228	0.00058479	0.00204786	0.00070276	0.00004587	0.00013917	0.00017342	0.00049270	0.00095889	0.00093343
GC[T>G]AA	0.00031690	0.00009135	0.00008234	0.00002946	0.00035454	0.00032173	0.00042718	0.00004114	0.00048842	0.00000107	0.00006690	0.00006234	0.00021763
GC[T>G]AC	0.00014578	0.00000967	0.00008110	0.00003860	0.00008689	0.00012005	0.00008824	0.00002436	0.00008281	0.00009608	0.00000267	0.00006018	0.00002383
GC[T>G]AG	0.00015304	0.00004377	0.00000634	0.00011938	0.00008758	0.00005092	0.00013575	0.00000000	0.00032157	0.00005131	0.00007954	0.00004347	0.00014168
GC[T>G]AT	0.00015326	0.00006920	0.00002296	0.00011074	0.00011927	0.00012381	0.00024247	0.00002070	0.00057136	0.00004151	0.00001356	0.00012897	0.00007395
GC[T>G]CA	0.00066212	0.00009970	0.00004255	0.00002604	0.00043334	0.00029428	0.00016386	0.00005270	0.00021681	0.00006416	0.00027225	0.00030373	0.00011348
GC[T>G]CC	0.00032331	0.00003706	0.00002437	0.00001392	0.00015721	0.00011963	0.00014417	0.00002363	0.00007599	0.00008598	0.00005353	0.00010086	0.00022524
GC[T>G]CG	0.00002958	0.00000364	0.00002296	0.00001029	0.00002410	0.00005569	0.00000790	0.00002713	0.00000307	0.00000089	0.00003470	0.00000645	0.00002035
GC[T>G]CT	0.00038205	0.00009457	0.00003003	0.00007436	0.00036982	0.00027614	0.00026327	0.00004393	0.00014708	0.00014021	0.00006883	0.00007832	0.00024692
GC[T>G]GA	0.00044055	0.00007441	0.00013593	0.00014571	0.00021596	0.00025532	0.00051079	0.00017450	0.00017355	0.00031135	0.00029502	0.00010673	0.00029024
GC[T>G]GC	0.00021353	0.00003852	0.00011462	0.00010936	0.00021633	0.00019985	0.00020876	0.00031965	0.00015919	0.00009360	0.00006718	0.00010276	0.00009121
GC[T>G]GG	0.00037849	0.00006170	0.00016109	0.00003185	0.00033034	0.00034212	0.00042096	0.00009722	0.00007795	0.00004438	0.00009246	0.00012277	0.00012025
GC[T>G]GT	0.00016709	0.00007149	0.00014761	0.00033355	0.00022309	0.00013031	0.00021422	0.00010980	0.00048478	0.00014519	0.00004479	0.00025942	0.00015984
GC[T>G]TA	0.00056825	0.00012076	0.00004268	0.00003285	0.00031084	0.00033991	0.00051297	0.00000696	0.00001533	0.00020056	0.00011116	0.00014522	0.00018271
GC[T>G]TC	0.00048565	0.00006090	0.00008961	0.00002170	0.00036813	0.00022069	0.00056081	0.00003530	0.00010272	0.00006954	0.00036318	0.00016987	0.00025351
GC[T>G]TG	0.00018116	0.00017247	0.00003391	0.00000311	0.00040519	0.00030706	0.00028423	0.00001634	0.00023547	0.00013709	0.00010828	0.00001403	0.00013320
GC[T>G]TT	0.00097927	0.00016282	0.00008770	0.00002967	0.00036525	0.00074455	0.00073554	0.00016801	0.00022474	0.00033068	0.00028313	0.00015143	0.00019798
GG[C>A]AA	0.00003702	0.00100712	0.00036153	0.00012604	0.00143280	0.00012270	0.00111804	0.00140897	0.00027995	0.00881120	0.00079308	0.00019971	0.00093542
GG[C>A]AC	0.00016314	0.00055715	0.00072034	0.00011213	0.00051908	0.00037989	0.00024247	0.00106887	0.00010955	0.00312827	0.00052247	0.00016662	0.00056572
GG[C>A]AG	0.00007164	0.00058327	0.00072840	0.00025949	0.00086559	0.00055832	0.00112116	0.00150084	0.00027998	0.00907975	0.00059252	0.00035509	0.00053401
GG[C>A]AT	0.00023882	0.00076698	0.00097907	0.00016028	0.00072159	0.00044092	0.00039741	0.00101832	0.00011623	0.00422672	0.00043480	0.00021849	0.00136191
GG[C>A]CA	0.00040744	0.00112649	0.00225734	0.00035349	0.00065042	0.00033315	0.00071026	0.00165978	0.00022578	0.00209874	0.00027654	0.00039241	0.00101963
GG[C>A]CC	0.00015726	0.00055234	0.00097210	0.00006191	0.00041638	0.00056318	0.00047078	0.00086069	0.00019803	0.00099718	0.00024302	0.00013047	0.00036849
GG[C>A]CG	0.00007133	0.00012832	0.00038718	0.00005879	0.00019891	0.00015133	0.00001543	0.00038912	0.00003627	0.00035130	0.00024291	0.00005063	0.00001931
GG[C>A]CT	0.00035354	0.00097673	0.00148517	0.00023180	0.00097539	0.00035405	0.00054168	0.00149823	0.00021580	0.00101312	0.00027070	0.00024356	0.00081502
GG[C>A]GA	0.00002473	0.00032412	0.00043367	0.00005161	0.00011900	0.00000678	0.00015837	0.00010756	0.00010394	0.00060696	0.00010364	0.00013909	0.00005320
GG[C>A]GC	0.00003620	0.00052986	0.00044512	0.00001421	0.00026109	0.00024712	0.00013446	0.00011156	0.00006924	0.00059892	0.00007647	0.00013133	0.00001973
GG[C>A]GG	0.00011532	0.00056923	0.00057339	0.00007202	0.00038897	0.00010108	0.00005864	0.00026638	0.00003215	0.00127187	0.00032664	0.00014584	0.00043957
GG[C>A]GT	0.00000967	0.00028483	0.00060900	0.00003409	0.00022080	0.00015812	0.00009581	0.00019832	0.00002567	0.00028423	0.00004749	0.00015637	0.00015582
GG[C>A]TA	0.00016952	0.00014826	0.00075904	0.00014636	0.00034993	0.00033722	0.00045558	0.00105965	0.00002984	0.00294410	0.00062645	0.00004442	0.00036169
GG[C>A]TC	0.00057420	0.00037841	0.00049065	0.00010625	0.00028007	0.00016087	0.00060122	0.00109557	0.00003738	0.00241288	0.00018820	0.00022691	0.00042123
GG[C>A]TG	0.00044285	0.00079231	0.00134187	0.00024156	0.00042123	0.00101952	0.00066586	0.00166949	0.00018490	0.00521339	0.00067055	0.00044093	0.00038533
GG[C>A]TT	0.00040600	0.00042240	0.00070108	0.00007404	0.00052435	0.00022077	0.00082893	0.00203337	0.00029580	0.00370084	0.00071956	0.00027382	0.00042926
GG[C>G]AA	0.00010046	0.00015783	0.00059715	0.00002670	0.00034547	0.00042752	0.00068822	0.00025551	0.00020385	0.00026032	0.00027126	0.00005747	0.00033544
GG[C>G]AC	0.00016434	0.00012015	0.00011294	0.00005412	0.00025629	0.00005750	0.00019583	0.00007678	0.00000513	0.00010357	0.00008148	0.00010473	0.00010045
GG[C>G]AG	0.00022061	0.00028125	0.00052162	0.00004109	0.00082552	0.00044209	0.00033658	0.00069412	0.00023611	0.00037465	0.00038486	0.00015533	0.00017887
GG[C>G]AT	0.00006200	0.00013405	0.00039388	0.00003229	0.00022337	0.00014091	0.00014380	0.00015657	0.00011447	0.00004586	0.00018360	0.00015048	0.00007681
GG[C>G]CA	0.00039149	0.00020602	0.00071304	0.00002945	0.00060196	0.00033975	0.00068570	0.00023087	0.00024279	0.00024970	0.00014037	0.00023548	0.00017406
GG[C>G]CC	0.00019212	0.00014375	0.00033214	0.00002968	0.00020756	0.00052098	0.00028708	0.00011089	0.00009361	0.00002245	0.00008115	0.00025678	0.00010335
GG[C>G]CG	0.00001396	0.00004324	0.00007825	0.00000144	0.00006664	0.00016307	0.00008743	0.00012729	0.00004150	0.00000918	0.00005854	0.00006065	0.00010068
GG[C>G]CT	0.00022327	0.00026602	0.00050402	0.00007150	0.00033380	0.00041473	0.00033610	0.00022995	0.00013794	0.00011151	0.00010059	0.00016764	0.00020330
GG[C>G]GA	0.00005013	0.00008676	0.00007185	0.00001855	0.00009497	0.00004533	0.00011949	0.00009553	0.00001712	0.00006150	0.00000075	0.00000863	0.00006105
GG[C>G]GC	0.00010245	0.00009099	0.00020295	0.00000386	0.00012011	0.00020294	0.00005489	0.00016203	0.00004004	0.00006098	0.00004287	0.00001440	0.00007738
GG[C>G]GG	0.00005221	0.00002160	0.00015126	0.00000695	0.00015576	0.00013926	0.00007326	0.00008767	0.00003378	0.00009143	0.00000698	0.00003423	0.00006533
GG[C>G]GT	0.00005590	0.00004785	0.00016837	0.00002872	0.00005705	0.00017405	0.00007402	0.00020754	0.00001903	0.00001676	0.00000718	0.00004491	0.00008618
GG[C>G]TA	0.00045831	0.00009654	0.00038193	0.00001453	0.00025349	0.00038572	0.00051534	0.00014170	0.00005768	0.00016389	0.00000057	0.00006964	0.00026674
GG[C>G]TC	0.00051008	0.00009554	0.00024448	0.00004612	0.00039048	0.00021830	0.00057464	0.00027890	0.00005972	0.00027233	0.00018392	0.00008307	0.00011517
GG[C>G]TG	0.00053706	0.00044631	0.00064078	0.00006740	0.00054869	0.00054563	0.00075424	0.00032640	0.00014526	0.00011823	0.00053612	0.00012856	0.00021098
GG[C>G]TT	0.00026369	0.00026361	0.00027456	0.00001186	0.00050252	0.00042649	0.00072422	0.00039773	0.00022099	0.00029724	0.00014146	0.00005190	0.00018934
GG[C>T]AA	0.00068775	0.00233258	0.00148948	0.00007254	0.00141746	0.00125205	0.00092475	0.00033631	0.00030910	0.00062433	0.00129924	0.00203987	0.00061888
GG[C>T]AC	0.00050808	0.00170958	0.00102595	0.00007270	0.00115977	0.00081157	0.00101367	0.00033762	0.00005817	0.00047783	0.00053450	0.00194748	0.00035611
GG[C>T]AG	0.00102068	0.00307397	0.00181593	0.00007356	0.00172284	0.00174035	0.00122934	0.00054288	0.00038504	0.00087168	0.00062525	0.00254463	0.00103334
GG[C>T]AT	0.00079872	0.00267433	0.00107385	0.00016122	0.00188397	0.00084220	0.00113477	0.00078334	0.00009946	0.00119641	0.00092595	0.00225428	0.00137825
GG[C>T]CA	0.00045086	0.00220654	0.00163918	0.00018433	0.00200885	0.00190748	0.00072695	0.00044026	0.00005743	0.00119546	0.00079435	0.00393065	0.00083232
GG[C>T]CC	0.00057844	0.00172446	0.00128689	0.00012191	0.00191855	0.00106198	0.00035058	0.00038158	0.00004887	0.00077910	0.00048670	0.00146556	0.00031620
GG[C>T]CG	0.00015346	0.00038046	0.00036520	0.00006561	0.00034951	0.00027831	0.00007466	0.00012815	0.00000166	0.00018809	0.00010901	0.00100208	0.00007903
GG[C>T]CT	0.00057977	0.00298615	0.00171567	0.00017643	0.00282354	0.00151614	0.00047676	0.00080370	0.00008920	0.00079410	0.00020451	0.00177458	0.00046129
GG[C>T]GA	0.00026536	0.00069103	0.00053648	0.00006017	0.00075487	0.00048758	0.00044284	0.00008756	0.00024870	0.00084045	0.00714244	0.00390622	0.00041678
GG[C>T]GC	0.00000600	0.00074987	0.00040044	0.00012565	0.00096274	0.00044460	0.00073440	0.00010716	0.00039781	0.00090688	0.01052090	0.00819435	0.00045083
GG[C>T]GG	0.00064039	0.00130459	0.00093969	0.00008813	0.00089197	0.00081471	0.00045129	0.00023075	0.00032092	0.00148391	0.01555025	0.00865925	0.00073968
GG[C>T]GT	0.00026974	0.00084059	0.00025134	0.00012816	0.00076210	0.00082449	0.00043134	0.00017225	0.00043091	0.00075846	0.00700197	0.00709156	0.00022872
GG[C>T]TA	0.00037272	0.00130912	0.00085769	0.00009058	0.00090346	0.00109033	0.00021502	0.00079962	0.00013074	0.00035930	0.00035459	0.00149372	0.00040458
GG[C>T]TC	0.00068300	0.00172685	0.00096309	0.00014138	0.00150829	0.00137749	0.00042963	0.00083631	0.00014404	0.00058158	0.00026338	0.00150226	0.00048395
GG[C>T]TG	0.00079882	0.00231293	0.00192627	0.00006422	0.00198492	0.00211817	0.00029445	0.00089761	0.00042434	0.00060298	0.00080946	0.00356127	0.00067692
GG[C>T]TT	0.00028240	0.00165693	0.00116801	0.00007179	0.00131647	0.00161836	0.00015664	0.00131962	0.00023417	0.00049403	0.00075689	0.00175006	0.00035508
GG[T>A]AA	0.00015742	0.00016082	0.00023598	0.00142749	0.00013134	0.00018196	0.00039698	0.00037483	0.00167182	0.00037068	0.00042941	0.00020689	0.00002396
GG[T>A]AC	0.00033650	0.00020930	0.00017509	0.00098797	0.00010317	0.00014153	0.00024938	0.00019498	0.00039366	0.00000191	0.00000030	0.00022213	0.00012315
GG[T>A]AG	0.00019001	0.00015606	0.00004272	0.00264245	0.00007180	0.00019204	0.00006311	0.00026987	0.00233513	0.00000000	0.00022919	0.00006438	0.00000978
GG[T>A]AT	0.00025052	0.00023114	0.00015664	0.00324436	0.00015140	0.00006279	0.00028500	0.00021093	0.00125145	0.00015980	0.00018314	0.00016558	0.00020811
GG[T>A]CA	0.00043293	0.00014235	0.00015458	0.00057813	0.00016310	0.00015607	0.00034001	0.00051368	0.00057730	0.00012826	0.00033400	0.00029313	0.00051596
GG[T>A]CC	0.00017423	0.00024593	0.00021610	0.00017406	0.00013975	0.00032151	0.00024054	0.00018724	0.00000210	0.00008308	0.00010250	0.00027445	0.00018146
GG[T>A]CG	0.00001787	0.00006027	0.00000537	0.00004916	0.00000556	0.00004252	0.00004092	0.00003729	0.00008714	0.00001153	0.00000558	0.00000176	0.00006022
GG[T>A]CT	0.00038868	0.00036412	0.00029286	0.00063709	0.00014772	0.00022853	0.00018695	0.00036007	0.00020245	0.00036120	0.00030114	0.00022172	0.00022487
GG[T>A]GA	0.00031238	0.00024282	0.00017829	0.00103463	0.00042465	0.00033188	0.00058779	0.00043007	0.00050357	0.00012431	0.00017259	0.00020987	0.00025134
GG[T>A]GC	0.00040092	0.00012662	0.00015521	0.00090808	0.00023234	0.00040372	0.00011746	0.00021628	0.00004828	0.00025570	0.00020823	0.00005159	0.00021332
GG[T>A]GG	0.00055338	0.00041398	0.00022766	0.00132462	0.00048065	0.00046165	0.00010678	0.00080857	0.00006599	0.00024684	0.00033021	0.00023571	0.00004884
GG[T>A]GT	0.00026428	0.00016717	0.00024203	0.00215304	0.00021714	0.00027643	0.00013630	0.00026075	0.00014256	0.00006738	0.00044734	0.00005690	0.00004915
GG[T>A]TA	0.00024946	0.00014427	0.00024103	0.00030261	0.00010677	0.00012055	0.00012312	0.00039944	0.00012246	0.00056245	0.00010257	0.00013276	0.00031211
GG[T>A]TC	0.00029822	0.00010438	0.00024650	0.00014441	0.00005295	0.00019585	0.00019859	0.00026614	0.00001224	0.00023026	0.00019488	0.00008545	0.00004842
GG[T>A]TG	0.00030321	0.00035208	0.00010889	0.00030624	0.00014368	0.00048480	0.00023592	0.00030689	0.00035457	0.00030073	0.00019037	0.00009796	0.00021385
GG[T>A]TT	0.00055453	0.00043712	0.00039384	0.00033053	0.00050755	0.00036201	0.00078136	0.00133419	0.00001046	0.00079760	0.00012739	0.00034260	0.00018123
GG[T>C]AA	0.00040846	0.00022296	0.00009674	0.00000129	0.00047879	0.00029940	0.00063876	0.00006914	0.00019240	0.00014402	0.00024199	0.00136636	0.00072808
GG[T>C]AC	0.00049641	0.00007266	0.00015403	0.00006135	0.00031498	0.00030553	0.00042286	0.00006854	0.00001662	0.00021476	0.00011787	0.00201658	0.00036065
GG[T>C]AG	0.00045710	0.00044635	0.00021238	0.00009334	0.00049660	0.00060748	0.00046007	0.00014130	0.00013731	0.00015440	0.00020586	0.00163545	0.00056528
GG[T>C]AT	0.00081214	0.00014638	0.00021023	0.00005786	0.00025212	0.00004982	0.00046375	0.00004760	0.00020254	0.00033472	0.00034212	0.00385548	0.00035515
GG[T>C]CA	0.00021150	0.00031891	0.00002742	0.00003060	0.00026655	0.00034795	0.00034590	0.00014732	0.00007516	0.00019562	0.00044225	0.00071472	0.00075189
GG[T>C]CC	0.00016725	0.00017948	0.00001895	0.00002208	0.00016574	0.00030717	0.00033230	0.00008627	0.00002127	0.00005060	0.00008304	0.00054162	0.00039505
GG[T>C]CG	0.00000844	0.00004368	0.00000848	0.00000024	0.00001673	0.00007287	0.00001910	0.00001318	0.00002166	0.00001512	0.00000330	0.00015048	0.00010239
GG[T>C]CT	0.00038021	0.00038449	0.00026789	0.00002406	0.00070294	0.00045592	0.00035653	0.00041174	0.00011814	0.00027211	0.00038660	0.00063202	0.00095655
GG[T>C]GA	0.00024216	0.00008458	0.00025808	0.00003589	0.00028778	0.00040862	0.00049103	0.00009971	0.00002946	0.00039955	0.00035127	0.00219406	0.00015673
GG[T>C]GC	0.00019532	0.00016271	0.00005291	0.00016459	0.00038969	0.00031102	0.00025619	0.00004958	0.00009902	0.00009533	0.00009662	0.00107489	0.00042275
GG[T>C]GG	0.00038242	0.00037881	0.00016630	0.00004383	0.00044900	0.00065175	0.00066755	0.00012872	0.00008234	0.00011926	0.00021698	0.00175158	0.00040518
GG[T>C]GT	0.00021554	0.00017973	0.00014796	0.00003313	0.00015494	0.00019865	0.00057126	0.00004300	0.00014030	0.00031012	0.00026922	0.00156040	0.00033275
GG[T>C]TA	0.00031943	0.00012718	0.00004349	0.00000116	0.00029565	0.00021105	0.00032916	0.00013596	0.00008531	0.00006658	0.00006761	0.00098284	0.00019380
GG[T>C]TC	0.00017545	0.00034458	0.00022865	0.00003673	0.00030058	0.00041686	0.00061003	0.00013016	0.00014300	0.00012399	0.00013897	0.00107773	0.00053138
GG[T>C]TG	0.00028668	0.00058415	0.00019637	0.00007146	0.00125744	0.00068492	0.00074338	0.00007729	0.00016049	0.00010442	0.00049314	0.00136032	0.00083540
GG[T>C]TT	0.00065880	0.00061099	0.00020932	0.00003313	0.00081278	0.00026649	0.00119403	0.00004905	0.00011940	0.00060291	0.00029189	0.00222978	0.00058025
GG[T>G]AA	0.00010231	0.00005271	0.00007020	0.00006035	0.00024031	0.00011982	0.00018737	0.00005011	0.00006676	0.00008112	0.00020492	0.00002470	0.00003702
GG[T>G]AC	0.00010150	0.00004102	0.00000755	0.00001784	0.00003975	0.00002118	0.00011378	0.00002774	0.00003933	0.00000310	0.00000597	0.00000000	0.00005908
GG[T>G]AG	0.00010571	0.00005350	0.00002800	0.00006356	0.00010768	0.00014232	0.00006159	0.00002552	0.00009582	0.00006959	0.00014609	0.00000000	0.00000027
GG[T>G]AT	0.00007188	0.00003744	0.00003801	0.00002579	0.00006667	0.00003153	0.00008127	0.00004132	0.00009507	0.00003778	0.00001556	0.00000006	0.00007270
GG[T>G]CA	0.00018206	0.00001672	0.00004325	0.00000289	0.00014006	0.00013480	0.00017294	0.00012247	0.00005642	0.00000463	0.00007275	0.00003153	0.00005962
GG[T>G]CC	0.00010408	0.00001566	0.00001678	0.00000775	0.00008440	0.00006243	0.00010061	0.00001201	0.00000592	0.00002490	0.00005665	0.00004234	0.00000968
GG[T>G]CG	0.00000222	0.00000269	0.00000093	0.00000045	0.00000545	0.00000451	0.00000307	0.00000020	0.00000000	0.00000636	0.00001272	0.00002280	0.00002550
GG[T>G]CT	0.00012819	0.00007120	0.00006097	0.00002086	0.00013628	0.00004844	0.00020632	0.00004169	0.00001039	0.00003004	0.00010178	0.00001682	0.00010257
GG[T>G]GA	0.00026373	0.00009270	0.00003880	0.00003088	0.00018245	0.00008542	0.00022756	0.00019307	0.00004035	0.00018625	0.00015242	0.00003542	0.00000568
GG[T>G]GC	0.00003182	0.00008248	0.00004538	0.00002719	0.00022202	0.00014691	0.00010992	0.00014871	0.00002705	0.00007423	0.00004241	0.00002222	0.00013428
GG[T>G]GG	0.00009977	0.00004828	0.00009399	0.00000672	0.00020118	0.00015652	0.00017318	0.00010016	0.00007111	0.00004155	0.00000262	0.00000541	0.00003603
GG[T>G]GT	0.00017935	0.00004810	0.00001840	0.00004286	0.00012525	0.00011893	0.00003520	0.00018178	0.00000002	0.00006617	0.00018449	0.00001812	0.00003427
GG[T>G]TA	0.00028969	0.00004186	0.00004180	0.00000000	0.00017980	0.00005901	0.00013140	0.00001506	0.00001904	0.00013384	0.00007323	0.00003184	0.00003621
GG[T>G]TC	0.00029677	0.00005531	0.00005240	0.00000831	0.00007894	0.00000349	0.00023661	0.00002208	0.00005535	0.00009737	0.00000171	0.00000000	0.00003554
GG[T>G]TG	0.00021113	0.00002720	0.00006015	0.00001138	0.00008618	0.00014433	0.00023600	0.00002729	0.00006128	0.00001159	0.00002951	0.00005930	0.00018879
GG[T>G]TT	0.00033634	0.00002396	0.00001163	0.00002473	0.00012085	0.00012865	0.00063821	0.00006444	0.00000720	0.00015824	0.00058216	0.00039454	0.00011723
GT[C>A]AA	0.00056141	0.00148533	0.00177668	0.00018508	0.00065536	0.00026239	0.00090380	0.00116223	0.00029450	0.00187189	0.00081930	0.00009881	0.00090547
GT[C>A]AC	0.00110744	0.00107699	0.00129160	0.00014342	0.00028350	0.00028405	0.00105453	0.00096595	0.00012792	0.00092820	0.00061393	0.00021592	0.00066161
GT[C>A]AG	0.00096754	0.00106117	0.00154286	0.00029661	0.00070820	0.00060799	0.00047607	0.00123790	0.00009236	0.00144942	0.00059391	0.00029468	0.00034174
GT[C>A]AT	0.00138584	0.00118543	0.00203617	0.00021170	0.00038174	0.00044291	0.00118692	0.00186051	0.00024257	0.00169836	0.00048622	0.00025928	0.00080710
GT[C>A]CA	0.00041885	0.00159617	0.00224081	0.00024512	0.00043910	0.00041576	0.00104786	0.00129294	0.00024873	0.00116678	0.00043836	0.00035431	0.00088345
GT[C>A]CC	0.00047324	0.00127351	0.00196527	0.00027117	0.00074037	0.00033264	0.00095235	0.00070238	0.00004908	0.00111612	0.00054240	0.00027675	0.00094099
GT[C>A]CG	0.00000333	0.00015545	0.00020739	0.00001814	0.00007338	0.00005650	0.00018978	0.00015453	0.00002932	0.00021463	0.00001911	0.00000002	0.00007480
GT[C>A]CT	0.00044177	0.00158847	0.00218923	0.00014810	0.00067656	0.00049634	0.00082255	0.00169261	0.00044989	0.00152441	0.00059996	0.00026720	0.00066874
GT[C>A]GA	0.00005848	0.00026704	0.00020703	0.00003988	0.00019389	0.00007791	0.00010942	0.00008842	0.00001744	0.00006673	0.00000347	0.00005938	0.00003536
GT[C>A]GC	0.00003329	0.00033995	0.00015345	0.00000553	0.00008252	0.00010859	0.00018618	0.00002539	0.00004111	0.00012993	0.00006895	0.00001694	0.00005963
GT[C>A]GG	0.00001677	0.00027042	0.00034585	0.00001046	0.00023095	0.00002257	0.00018808	0.00006748	0.00000243	0.00021503	0.00006775	0.00004948	0.00007492
GT[C>A]GT	0.00003863	0.00028589	0.00017387	0.00000639	0.00015491	0.00003998	0.00017019	0.00000000	0.00005081	0.00022089	0.00000698	0.00006826	0.00000159
GT[C>A]TA	0.00029840	0.00063614	0.00095771	0.00027195	0.00019070	0.00037473	0.00048988	0.00112266	0.00011739	0.00160189	0.00067280	0.00015605	0.00027487
GT[C>A]TC	0.00086795	0.00111876	0.00154240	0.00028795	0.00051553	0.00012948	0.00077911	0.00106458	0.00018507	0.00219882	0.00064146	0.00042662	0.00012355
GT[C>A]TG	0.00054256	0.00102921	0.00140945	0.00017981	0.00063425	0.00023991	0.00065747	0.00120329	0.00018639	0.00231088	0.00022197	0.00038957	0.00078466
GT[C>A]TT	0.00040110	0.00112458	0.00133626	0.00023445	0.00047803	0.00051900	0.00229430	0.00277649	0.00027409	0.00376626	0.00063664	0.00043410	0.00064378
GT[C>G]AA	0.00011866	0.00069769	0.00057255	0.00010981	0.00041012	0.00013007	0.00461936	0.00037534	0.00032462	0.00070609	0.00057652	0.00037747	0.00042467
GT[C>G]AC	0.00019074	0.00013040	0.00029615	0.00001098	0.00031978	0.00022822	0.00087700	0.00017143	0.00016489	0.00040401	0.00008581	0.00006167	0.00018734
GT[C>G]AG	0.00051056	0.00023700	0.00083795	0.00010624	0.00062800	0.00020943	0.00136007	0.00040572	0.00023857	0.00042666	0.00025309	0.00007585	0.00068074
GT[C>G]AT	0.00015750	0.00018651	0.00081009	0.00007658	0.00029871	0.00009939	0.00136943	0.00010436	0.00012959	0.00053499	0.00041728	0.00002612	0.00023960
GT[C>G]CA	0.00065045	0.00035183	0.00083799	0.00004222	0.00050500	0.00031491	0.00163342	0.00039291	0.00045896	0.00048495	0.00062634	0.00007639	0.00007947
GT[C>G]CC	0.00059001	0.00047337	0.00055723	0.00003655	0.00073129	0.00031298	0.00074700	0.00019421	0.00027787	0.00017912	0.00022467	0.00007439	0.00028337
GT[C>G]CG	0.00003294	0.00003847	0.00004933	0.00002545	0.00007049	0.00002656	0.00021910	0.00005221	0.00001140	0.00000531	0.00000603	0.00000199	0.00009690
GT[C>G]CT	0.00093117	0.00049425	0.00080200	0.00016454	0.00094866	0.00067678	0.00100630	0.00031538	0.00024599	0.00018132	0.00048446	0.00003042	0.00047506
GT[C>G]GA	0.00009986	0.00001918	0.00003280	0.00001500	0.00005869	0.00011840	0.00015527	0.00005075	0.00005704	0.00005288	0.00000056	0.00001559	0.00007157
GT[C>G]GC	0.00001468	0.00003757	0.00004011	0.00001836	0.00007849	0.00015817	0.00004787	0.00005529	0.00001236	0.00005049	0.00000530	0.00000177	0.00001687
GT[C>G]GG	0.00005582	0.00003702	0.00003888	0.00000787	0.00007868	0.00007219	0.00013986	0.00005760	0.00002810	0.00004846	0.00002642	0.00004039	0.00001738
GT[C>G]GT	0.00005698	0.00004013	0.00011796	0.00000399	0.00007003	0.00007607	0.00008645	0.00013414	0.00004327	0.00004932	0.00002772	0.00000328	0.00012148
GT[C>G]TA	0.00067853	0.00065794	0.00062005	0.00012304	0.00056105	0.00047692	0.00282395	0.00029233	0.00007227	0.00122166	0.00066123	0.00010141	0.00030177
GT[C>G]TC	0.00188173	0.00095047	0.00048250	0.00008841	0.00090249	0.00061658	0.00300957	0.00028422	0.00034625	0.00074164	0.00055569	0.00020460	0.00024284
GT[C>G]TG	0.00103869	0.00051592	0.00070873	0.00006165	0.00045660	0.00075092	0.00194760	0.00079037	0.00024368	0.00088852	0.00071337	0.00018913	0.00037585
GT[C>G]TT	0.00124192	0.00098181	0.00101988	0.00017770	0.00130762	0.00065350	0.00480235	0.00083231	0.00047967	0.00130608	0.00096220	0.00005834	0.00043651
GT[C>T]AA	0.00092597	0.00178260	0.00146272	0.00006573	0.00070583	0.00109898	0.00175055	0.00058504	0.00037720	0.00081543	0.00084795	0.00056333	0.00116644
GT[C>T]AC	0.00093713	0.00152540	0.00057471	0.00014154	0.00078092	0.00105118	0.00163088	0.00035452	0.00029781	0.00073249	0.00041489	0.00073990	0.00015777
GT[C>T]AG	0.00140057	0.00192774	0.00114173	0.00019525	0.00066359	0.00118846	0.00235016	0.00038535	0.00012746	0.00112621	0.00100784	0.00061015	0.00041436
GT[C>T]AT	0.00151192	0.00269323	0.00135736	0.00015932	0.00136410	0.00098347	0.00215605	0.00100336	0.00029654	0.00110037	0.00068214	0.00078210	0.00159794
GT[C>T]CA	0.00035182	0.00146504	0.00087873	0.00021499	0.00130809	0.00148423	0.00096977	0.00032622	0.00016836	0.00139517	0.00058706	0.00042761	0.00029432
GT[C>T]CC	0.00062162	0.00227301	0.00143308	0.00009840	0.00111145	0.00124819	0.00123744	0.00031619	0.00016770	0.00036769	0.00074548	0.00042189	0.00076899
GT[C>T]CG	0.00007981	0.00019227	0.00007769	0.00001922	0.00013308	0.00002369	0.00027222	0.00000000	0.00001089	0.00004920	0.00003880	0.00011647	0.00002549
GT[C>T]CT	0.00081424	0.00314757	0.00150161	0.00017181	0.00138085	0.00170638	0.00191755	0.00061796	0.00026875	0.00064603	0.00132191	0.00052896	0.00055811
GT[C>T]GA	0.00019242	0.00018625	0.00011711	0.00000404	0.00017728	0.00043939	0.00031612	0.00008979	0.00009128	0.00006186	0.00173976	0.00052050	0.00005774
GT[C>T]GC	0.00003387	0.00006061	0.00023900	0.00003507	0.00019066	0.00049993	0.00030635	0.00006612	0.00003154	0.00036295	0.00203967	0.00061961	0.00011495
GT[C>T]GG	0.00004302	0.00024182	0.00028481	0.00001825	0.00018054	0.00064562	0.00011474	0.00008660	0.00007929	0.00037848	0.00253673	0.00106837	0.00010022
GT[C>T]GT	0.00009928	0.00015739	0.00015590	0.00007208	0.00008956	0.00054488	0.00038683	0.00005346	0.00003480	0.00018115	0.00197600	0.00093491	0.00027928
GT[C>T]TA	0.00019285	0.00112127	0.00057955	0.00011421	0.00065639	0.00121006	0.00056767	0.00066601	0.00016377	0.00020147	0.00037175	0.00051978	0.00028019
GT[C>T]TC	0.00068845	0.00174383	0.00143184	0.00003732	0.00075737	0.00149079	0.00114698	0.00091394	0.00030939	0.00078527	0.00093820	0.00067835	0.00044780
GT[C>T]TG	0.00035538	0.00165958	0.00111335	0.00004782	0.00088364	0.00143492	0.00103079	0.00051160	0.00026946	0.00048645	0.00079146	0.00060639	0.00027165
GT[C>T]TT	0.00052930	0.00171672	0.00092461	0.00015773	0.00075588	0.00169508	0.00152846	0.00167307	0.00018471	0.00093494	0.00078960	0.00064084	0.00086794
GT[T>A]AA	0.00039326	0.00057678	0.00036533	0.00245431	0.00026924	0.00013741	0.00026644	0.00034139	0.00572839	0.00028182	0.00013928	0.00029802	0.00038503
GT[T>A]AC	0.00041971	0.00029085	0.00016059	0.00187461	0.00012270	0.00036142	0.00023855	0.00024504	0.00076019	0.00012571	0.00014020	0.00026652	0.00010079
GT[T>A]AG	0.00007838	0.00014553	0.00001059	0.00298622	0.00006673	0.00007906	0.00001250	0.00034514	0.00719815	0.00007605	0.00004416	0.00004901	0.00006090
GT[T>A]AT	0.00054680	0.00043452	0.00037431	0.00494101	0.00018826	0.00036496	0.00019706	0.00049502	0.00499873	0.00036100	0.00019391	0.00033248	0.00016782
GT[T>A]CA	0.00046352	0.00029967	0.00027239	0.00122690	0.00015591	0.00029478	0.00072304	0.00051032	0.00101704	0.00027663	0.00010678	0.00033282	0.00058430
GT[T>A]CC	0.00053551	0.00039529	0.00015033	0.00039407	0.00011715	0.00031869	0.00025860	0.00025494	0.00023567	0.00029235	0.00051660	0.00013206	0.00058322
GT[T>A]CG	0.00000405	0.00004668	0.00002717	0.00008537	0.00001125	0.00007557	0.00004773	0.00004546	0.00023134	0.00006710	0.00002068	0.00000018	0.00003494
GT[T>A]CT	0.00073034	0.00051095	0.00020386	0.00161683	0.00031883	0.00027879	0.00045782	0.00062157	0.00072193	0.00029144	0.00022706	0.00026775	0.00079685
GT[T>A]GA	0.00031349	0.00026184	0.00021199	0.00232377	0.00047266	0.00022257	0.00005585	0.00005705	0.00235952	0.00021201	0.00013502	0.00012040	0.00001685
GT[T>A]GC	0.00027043	0.00013722	0.00013182	0.00169404	0.00010866	0.00039943	0.00024744	0.00016060	0.00044311	0.00006690	0.00000239	0.00005847	0.00042990
GT[T>A]GG	0.00023628	0.00027983	0.00015665	0.00302372	0.00023003	0.00031624	0.00007749	0.00017166	0.00121841	0.00014487	0.00014114	0.00003769	0.00023564
GT[T>A]GT	0.00034565	0.00018202	0.00015052	0.00411978	0.00021619	0.00019465	0.00032466	0.00007978	0.00271152	0.00021263	0.00021269	0.00017076	0.00014672
GT[T>A]TA	0.00034258	0.00040797	0.00015418	0.00124981	0.00016072	0.00046056	0.00057394	0.00099305	0.00160073	0.00038205	0.00011470	0.00011937	0.00012831
GT[T>A]TC	0.00054807	0.00053351	0.00028532	0.00058928	0.00034687	0.00015321	0.00008817	0.00045678	0.00019804	0.00022389	0.00004614	0.00025349	0.00039062
GT[T>A]TG	0.00019258	0.00019942	0.00025964	0.00152154	0.00046219	0.00043121	0.00029917	0.00053268	0.00238711	0.00031737	0.00018060	0.00018179	0.00016680
GT[T>A]TT	0.00082821	0.00089828	0.00074673	0.00158760	0.00096631	0.00054402	0.00087501	0.00167975	0.00053475	0.00060284	0.00027925	0.00029885	0.00024128
GT[T>C]AA	0.00050729	0.00025626	0.00013529	0.00004998	0.00030083	0.00048543	0.00025464	0.00014272	0.00005576	0.00013752	0.00031819	0.00084883	0.00066265
GT[T>C]AC	0.00055158	0.00012695	0.00009548	0.00004596	0.00006246	0.00062531	0.00003870	0.00003420	0.00012373	0.00012629	0.00028922	0.00135494	0.00087376
GT[T>C]AG	0.00073549	0.00008811	0.00023869	0.00004553	0.00030820	0.00028109	0.00024035	0.00012419	0.00033985	0.00017660	0.00041656	0.00079860	0.00033236
GT[T>C]AT	0.00084617	0.00024107	0.00019662	0.00012589	0.00022341	0.00064666	0.00007704	0.00012155	0.00003215	0.00022011	0.00019559	0.00269342	0.00034062
GT[T>C]CA	0.00010866	0.00020371	0.00010918	0.00002026	0.00019622	0.00021362	0.00044659	0.00031297	0.00007565	0.00023374	0.00013445	0.00039497	0.00060727
GT[T>C]CC	0.00011690	0.00006142	0.00007046	0.00002170	0.00021301	0.00031626	0.00071888	0.00016992	0.00005096	0.00020946	0.00005711	0.00041896	0.00036754
GT[T>C]CG	0.00000575	0.00003033	0.00002529	0.00000547	0.00000599	0.00000260	0.00003813	0.00003193	0.00000450	0.00002743	0.00000208	0.00006125	0.00001880
GT[T>C]CT	0.00030589	0.00013224	0.00011802	0.00005741	0.00054460	0.00041855	0.00063274	0.00056821	0.00008060	0.00012782	0.00013248	0.00043230	0.00038017
GT[T>C]GA	0.00025198	0.00001302	0.00011065	0.00001743	0.00013293	0.00028404	0.00022899	0.00006458	0.00002336	0.00005998	0.00007786	0.00108994	0.00009242
GT[T>C]GC	0.00012000	0.00016586	0.00006099	0.00000003	0.00002076	0.00029421	0.00006059	0.00005984	0.00010384	0.00004083	0.00008460	0.00066804	0.00046058
GT[T>C]GG	0.00022339	0.00011883	0.00012787	0.00004659	0.00021005	0.00034989	0.00014570	0.00001214	0.00003559	0.00017527	0.00000066	0.00057166	0.00035759
GT[T>C]GT	0.00024168	0.00009713	0.00008743	0.00001124	0.00019191	0.00037214	0.00013709	0.00010446	0.00007608	0.00005397	0.00012104	0.00064144	0.00023289
GT[T>C]TA	0.00011470	0.00010051	0.00012020	0.00002878	0.00012449	0.00031118	0.00019577	0.00006979	0.00005746	0.00010325	0.00011354	0.00066173	0.00041271
GT[T>C]TC	0.00016068	0.00006922	0.00000691	0.00002658	0.00020364	0.00017726	0.00013443	0.00027788	0.00002410	0.00018304	0.00015785	0.00121056	0.00086965
GT[T>C]TG	0.00035476	0.00038862	0.00012367	0.00005171	0.00068888	0.00063461	0.00042550	0.00002767	0.00010731	0.00014796	0.00021581	0.00106209	0.00018716
GT[T>C]TT	0.00039186	0.00020540	0.00031931	0.00002570	0.00046908	0.00019408	0.00041024	0.00008480	0.00007719	0.00015525	0.00012160	0.00156427	0.00049643
GT[T>G]AA	0.00073822	0.00024756	0.00027786	0.00012507	0.00027744	0.00025238	0.00057108	0.00013784	0.00058793	0.00024178	0.00014190	0.00007275	0.00025102
GT[T>G]AC	0.00022408	0.00006948	0.00009285	0.00004719	0.00007257	0.00014427	0.00015431	0.00001660	0.00013900	0.00000817	0.00017409	0.00004860	0.00011752
GT[T>G]AG	0.00027792	0.00008835	0.00004782	0.00010443	0.00027232	0.00027841	0.00015137	0.00013162	0.00074153	0.00004541	0.00010706	0.00014383	0.00003823
GT[T>G]AT	0.00046096	0.00017349	0.00009522	0.00014493	0.00020809	0.00012006	0.00020259	0.00003692	0.00070569	0.00003472	0.00017118	0.00008086	0.00003276
GT[T>G]CA	0.00098717	0.00012789	0.00024337	0.00008474	0.00058871	0.00024107	0.00050950	0.00012860	0.00003836	0.00004218	0.00027571	0.00020080	0.00013734
GT[T>G]CC	0.00063591	0.00021397	0.00009525	0.00004546	0.00032535	0.00001238	0.00026090	0.00003349	0.00001801	0.00005565	0.00004764	0.00002879	0.00004046
GT[T>G]CG	0.00001787	0.00001325	0.00001532	0.00000359	0.00004559	0.00001081	0.00006532	0.00000048	0.00002003	0.00000853	0.00000658	0.00002029	0.00005427
GT[T>G]CT	0.00099730	0.00023694	0.00024632	0.00009565	0.00046652	0.00008840	0.00028460	0.00008137	0.00013028	0.00008304	0.00020532	0.00002741	0.00020927
GT[T>G]GA	0.00067279	0.00022176	0.00011420	0.00012259	0.00038699	0.00022835	0.00018358	0.00033687	0.00023986	0.00019199	0.00031230	0.00004334	0.00024898
GT[T>G]GC	0.00025492	0.00007735	0.00010568	0.00011201	0.00027390	0.00016164	0.00038784	0.00018364	0.00009943	0.00033772	0.00014335	0.00003740	0.00030382
GT[T>G]GG	0.00027004	0.00007605	0.00014512	0.00000746	0.00022143	0.00036912	0.00034694	0.00008869	0.00012159	0.00021221	0.00011974	0.00007273	0.00007144
GT[T>G]GT	0.00038516	0.00011501	0.00017804	0.00025432	0.00026514	0.00044143	0.00028643	0.00036064	0.00040333	0.00023731	0.00014582	0.00009575	0.00014299
GT[T>G]TA	0.00139057	0.00056561	0.00009184	0.00014531	0.00061707	0.00034937	0.00065784	0.00018857	0.00003468	0.00028203	0.00023327	0.00016145	0.00047249
GT[T>G]TC	0.00164302	0.00020530	0.00031684	0.00005533	0.00038194	0.00079648	0.00044312	0.00007724	0.00012163	0.00043480	0.00033219	0.00010181	0.00038147
GT[T>G]TG	0.00118328	0.00048890	0.00013038	0.00006871	0.00046014	0.00049101	0.00028409	0.00050744	0.00022632	0.00022151	0.00033277	0.00007599	0.00018009
GT[T>G]TT	0.00284141	0.00095959	0.00086643	0.00011079	0.00082706	0.00064773	0.00082882	0.00028178	0.00022467	0.00071573	0.00083763	0.00029852	0.00058460
TA[C>A]AA	0.00099597	0.00318116	0.00406225	0.00051199	0.00338658	0.00016832	0.00028042	0.00626602	0.00036282	0.00607785	0.00118011	0.00048199	0.00227515
TA[C>A]AC	0.00067963	0.00127380	0.00238028	0.00034177	0.00057222	0.00024154	0.00055240	0.00160149	0.00011288	0.00169981	0.00030173	0.00021256	0.00061930
TA[C>A]AG	0.00086150	0.00134070	0.00285497	0.00034473	0.00057080	0.00018988	0.00057439	0.00194362	0.00051147	0.00353038	0.00060012	0.00022905	0.00054284
TA[C>A]AT	0.00074575	0.00142824	0.00370730	0.00027115	0.00079979	0.00008369	0.00083077	0.00207000	0.00048620	0.00286636	0.00114063	0.00017091	0.00290197
TA[C>A]CA	0.00031779	0.00102553	0.00193542	0.00022964	0.00076371	0.00012762	0.00043185	0.00375764	0.00043716	0.00152404	0.00057193	0.00047716	0.00039279
TA[C>A]CC	0.00028488	0.00040876	0.00092853	0.00018758	0.00035887	0.00077069	0.00020178	0.00157351	0.00009400	0.00108178	0.00052996	0.00011459	0.00016726
TA[C>A]CG	0.00007937	0.00013749	0.00010306	0.00003637	0.00004381	0.00011693	0.00004955	0.00018081	0.00006291	0.00007017	0.00004948	0.00004866	0.00005803
TA[C>A]CT	0.00031896	0.00091548	0.00178897	0.00023084	0.00067445	0.00062838	0.00017922	0.00386173	0.00004135	0.00088464	0.00029851	0.00039934	0.00083944
TA[C>A]GA	0.00000794	0.00011522	0.00032790	0.00004413	0.00009094	0.00018703	0.00015160	0.00023962	0.00004923	0.00024806	0.00000801	0.00003102	0.00022841
TA[C>A]GC	0.00006479	0.00006859	0.00018801	0.00001119	0.00009682	0.00011040	0.00015336	0.00008744	0.00003463	0.00009973	0.00004584	0.00006307	0.00007665
TA[C>A]GG	0.00002792	0.00011268	0.00018187	0.00003507	0.00009651	0.00013070	0.00006561	0.00019334	0.00003015	0.00028917	0.00007030	0.00000216	0.00026819
TA[C>A]GT	0.00005711	0.00022339	0.00044230	0.00003458	0.00023385	0.00010591	0.00032296	0.00041122	0.00010087	0.00007088	0.00010116	0.00001846	0.00007012
TA[C>A]TA	0.00040498	0.00065092	0.00140788	0.00027846	0.00057915	0.00057741	0.00037263	0.00305274	0.00016777	0.00165481	0.00018269	0.00032695	0.00032269
TA[C>A]TC	0.00050949	0.00048156	0.00074581	0.00014893	0.00015505	0.00078305	0.00027960	0.00177401	0.00006779	0.00066582	0.00017721	0.00016807	0.00010174
TA[C>A]TG	0.00059889	0.00071002	0.00144485	0.00020783	0.00017665	0.00085375	0.00030409	0.00183043	0.00034690	0.00109327	0.00105942	0.00040141	0.00051590
TA[C>A]TT	0.00042448	0.00073576	0.00144289	0.00011142	0.00055693	0.00064379	0.00029350	0.00565159	0.00034159	0.00241329	0.00084192	0.00041923	0.00058442
TA[C>G]AA	0.00062994	0.00038155	0.00126052	0.00001426	0.00096895	0.00071414	0.00248140	0.00088604	0.00042777	0.00059601	0.00006368	0.00022958	0.00044076
TA[C>G]AC	0.00007935	0.00008194	0.00065619	0.00007642	0.00033303	0.00005226	0.00067109	0.00025714	0.00018351	0.00010405	0.00015542	0.00011486	0.00017709
TA[C>G]AG	0.00035550	0.00071303	0.00130064	0.00018450	0.00169305	0.00087406	0.00084959	0.00294833	0.00033120	0.00024569	0.00066529	0.00026373	0.00070482
TA[C>G]AT	0.00020225	0.00029416	0.00094384	0.00009623	0.00050204	0.00002058	0.00146213	0.00032347	0.00028070	0.00015677	0.00014736	0.00021386	0.00045261
TA[C>G]CA	0.00070760	0.00038322	0.00120789	0.00013327	0.00081014	0.00014264	0.00158005	0.00090486	0.00028153	0.00012638	0.00029019	0.00014440	0.00042083
TA[C>G]CC	0.00030514	0.00010115	0.00057253	0.00003971	0.00038808	0.00023571	0.00051934	0.00017544	0.00013990	0.00005089	0.00015842	0.00015091	0.00024067
TA[C>G]CG	0.00009365	0.00004911	0.00006276	0.00000642	0.00003713	0.00000648	0.00005528	0.00003782	0.00003161	0.00000040	0.00002785	0.00000357	0.00000018
TA[C>G]CT	0.00049178	0.00057053	0.00051963	0.00000211	0.00071124	0.00021934	0.00065446	0.00068896	0.00024685	0.00032652	0.00034496	0.00009551	0.00009880
TA[C>G]GA	0.00009444	0.00009084	0.00030502	0.00000974	0.00008709	0.00012310	0.00015355	0.00013381	0.00010387	0.00013474	0.00000052	0.00000854	0.00009982
TA[C>G]GC	0.00010379	0.00001653	0.00008646	0.00000003	0.00013245	0.00007493	0.00001490	0.00029216	0.00003038	0.00007467	0.00000770	0.00000000	0.00010910
TA[C>G]GG	0.00004084	0.00002354	0.00008526	0.00000639	0.00008522	0.00017756	0.00003303	0.00013830	0.00005041	0.00003759	0.00007461	0.00001089	0.00001223
TA[C>G]GT	0.00003569	0.00011067	0.00034688	0.00001460	0.00011873	0.00014772	0.00007280	0.00022921	0.00009873	0.00005672	0.00018498	0.00002489	0.00014382
TA[C>G]TA	0.00138715	0.00065238	0.00094195	0.00004327	0.00094346	0.00051869	0.00151451	0.00095286	0.00039365	0.00026665	0.00047881	0.00023103	0.00080150
TA[C>G]TC	0.00127927	0.00039083	0.00039954	0.00001761	0.00049533	0.00037455	0.00076189	0.00058306	0.00013593	0.00040558	0.00021917	0.00006057	0.00034078
TA[C>G]TG	0.00111729	0.00039845	0.00080987	0.00011789	0.00101627	0.00028775	0.00109836	0.00075268	0.00021764	0.00013670	0.00069726	0.00015120	0.00052960
TA[C>G]TT	0.00186495	0.00045556	0.00062788	0.00007959	0.00148640	0.00045078	0.00098046	0.00230081	0.00027201	0.00099431	0.00046637	0.00026399	0.00044434
TA[C>T]AA	0.00088426	0.00229462	0.00152101	0.00002876	0.00205863	0.00180880	0.00063556	0.00063465	0.00023285	0.00009750	0.00055701	0.00117554	0.00112245
TA[C>T]AC	0.00083280	0.00082903	0.00056577	0.00004037	0.00089752	0.00105737	0.00009407	0.00042097	0.00013944	0.00025251	0.00119041	0.00298390	0.00040307
TA[C>T]AG	0.00137663	0.00136395	0.00125233	0.00012817	0.00129625	0.00168588	0.00087839	0.00042200	0.00013195	0.00038320	0.00140181	0.00115745	0.00097392
TA[C>T]AT	0.00189413	0.00234540	0.00135423	0.00021470	0.00240789	0.00231264	0.00139313	0.00556301	0.00040592	0.00119406	0.00131897	0.00185090	0.00140457
TA[C>T]CA	0.00099574	0.00133981	0.00085720	0.00003733	0.00094554	0.00146022	0.00065030	0.00104355	0.00035368	0.00027842	0.00033793	0.00116125	0.00081200
TA[C>T]CC	0.00072817	0.00105089	0.00073056	0.00009152	0.00085808	0.00115661	0.00040925	0.00031957	0.00023777	0.00007665	0.00097373	0.00058142	0.00069451
TA[C>T]CG	0.00009007	0.00014192	0.00012524	0.00000393	0.00004828	0.00022376	0.00004753	0.00004342	0.00001006	0.00005452	0.00001928	0.00010288	0.00013668
TA[C>T]CT	0.00073767	0.00190637	0.00110567	0.00011357	0.00128982	0.00180545	0.00081267	0.00121442	0.00025155	0.00043540	0.00034009	0.00084164	0.00030904
TA[C>T]GA	0.00024617	0.00093578	0.00026938	0.00018343	0.00086405	0.00024815	0.00073576	0.00010377	0.00006897	0.00079889	0.00778217	0.00305881	0.00030951
TA[C>T]GC	0.00018103	0.00045169	0.00028875	0.00003565	0.00076573	0.00023216	0.00068572	0.00017124	0.00013889	0.00091386	0.00570530	0.00313898	0.00059527
TA[C>T]GG	0.00041436	0.00050079	0.00014725	0.00007042	0.00074721	0.00048374	0.00026053	0.00014827	0.00022813	0.00032641	0.00686528	0.00295118	0.00043138
TA[C>T]GT	0.00042464	0.00056191	0.00030729	0.00014260	0.00126837	0.00100986	0.00034110	0.00044693	0.00022153	0.00101798	0.01022449	0.00547919	0.00094491
TA[C>T]TA	0.00092212	0.00219371	0.00136005	0.00004304	0.00152377	0.00181016	0.00039282	0.00181197	0.00030809	0.00029977	0.00061129	0.00104079	0.00042827
TA[C>T]TC	0.00150599	0.00126853	0.00065950	0.00008315	0.00153555	0.00082155	0.00055086	0.00147663	0.00021799	0.00040080	0.00084020	0.00054484	0.00037767
TA[C>T]TG	0.00163292	0.00228653	0.00154171	0.00012656	0.00192843	0.00126019	0.00068637	0.00116075	0.00010270	0.00052363	0.00058601	0.00109176	0.00092705
TA[C>T]TT	0.00147244	0.00211717	0.00102469	0.00020177	0.00257725	0.00198733	0.00086729	0.00394400	0.00020778	0.00043121	0.00100066	0.00127088	0.00114076
TA[T>A]AA	0.00082553	0.00087145	0.00056027	0.00403176	0.00110448	0.00051731	0.00080138	0.00157062	0.00617028	0.00043270	0.00030349	0.00114461	0.00053793
TA[T>A]AC	0.00061509	0.00039848	0.00045221	0.00340216	0.00014204	0.00013261	0.00030222	0.00052338	0.00232646	0.00012260	0.00020472	0.00105884	0.00010740
TA[T>A]AG	0.00025431	0.00012450	0.00031283	0.00406230	0.00023454	0.00038485	0.00019060	0.00029760	0.00739910	0.00010404	0.00029668	0.00044979	0.00009488
TA[T>A]AT	0.00008864	0.00053419	0.00038607	0.01040049	0.00057009	0.00000914	0.00029524	0.00006350	0.01867637	0.00028141	0.00031173	0.00158202	0.00022663
TA[T>A]CA	0.00065977	0.00049804	0.00015392	0.00119240	0.00011545	0.00020830	0.00033050	0.00095773	0.00223427	0.00052075	0.00029512	0.00094119	0.00013016
TA[T>A]CC	0.00055492	0.00021207	0.00026216	0.00042367	0.00025248	0.00045504	0.00023521	0.00050018	0.00007822	0.00012020	0.00031671	0.00045403	0.00017882
TA[T>A]CG	0.00002585	0.00002604	0.00003193	0.00012745	0.00000244	0.00003304	0.00000105	0.00004875	0.00009552	0.00013495	0.00000000	0.00005582	0.00002560
TA[T>A]CT	0.00058660	0.00044049	0.00044720	0.00170987	0.00044444	0.00016205	0.00054794	0.00102841	0.00116777	0.00022890	0.00018969	0.00074117	0.00027398
TA[T>A]GA	0.00047990	0.00071409	0.00037355	0.00321538	0.00059624	0.00030443	0.00026786	0.00102812	0.00232854	0.00016536	0.00031765	0.00009688	0.00036419
TA[T>A]GC	0.00038615	0.00035207	0.00036588	0.00260512	0.00024035	0.00026516	0.00023162	0.00043332	0.00075488	0.00013544	0.00018794	0.00009494	0.00026801
TA[T>A]GG	0.00034206	0.00005609	0.00036083	0.00406008	0.00024805	0.00005003	0.00019771	0.00051871	0.00320398	0.00017802	0.00029287	0.00004426	0.00032953
TA[T>A]GT	0.00043011	0.00070629	0.00054317	0.00886528	0.00048754	0.00006994	0.00012287	0.00046989	0.00763228	0.00020522	0.00022942	0.00023363	0.00071069
TA[T>A]TA	0.00073912	0.00082082	0.00064395	0.00202876	0.00008349	0.00089938	0.00077923	0.00102510	0.00231450	0.00060399	0.00024462	0.00045538	0.00028243
TA[T>A]TC	0.00079416	0.00047257	0.00030784	0.00063017	0.00017989	0.00050784	0.00037280	0.00047524	0.00036959	0.00022499	0.00035855	0.00032820	0.00014489
TA[T>A]TG	0.00055720	0.00028847	0.00056228	0.00174928	0.00018919	0.00061829	0.00032046	0.00052684	0.00417300	0.00017568	0.00033400	0.00057310	0.00021332
TA[T>A]TT	0.00147790	0.00150182	0.00108848	0.00220459	0.00042664	0.00191432	0.00069917	0.00246820	0.00214177	0.00078678	0.00119388	0.00095116	0.00039051
TA[T>C]AA	0.00167453	0.00113782	0.00095378	0.00102936	0.00204792	0.00186016	0.00119947	0.00043577	0.00258462	0.00062604	0.00120321	0.00125079	0.00310918
TA[T>C]AC	0.00125737	0.00110346	0.00049016	0.00112644	0.00140821	0.00112013	0.00096588	0.00061225	0.00180627	0.00026222	0.00123183	0.00267491	0.00279954
TA[T>C]AG	0.00137867	0.00153580	0.00084085	0.00212490	0.00277701	0.00145913	0.00120530	0.00037615	0.00792984	0.00040028	0.00036009	0.00114588	0.00246609
TA[T>C]AT	0.00184294	0.00190925	0.00140993	0.00548621	0.00292017	0.00159521	0.00147618	0.00028663	0.01612368	0.00110553	0.00062881	0.00417112	0.00491997
TA[T>C]CA	0.00042156	0.00028634	0.00015724	0.00005089	0.00058180	0.00056599	0.00048568	0.00056076	0.00025420	0.00054569	0.00044995	0.00060059	0.00293194
TA[T>C]CC	0.00034000	0.00017944	0.00006849	0.00008644	0.00031162	0.00087634	0.00014997	0.00034442	0.00000500	0.00017090	0.00061639	0.00041777	0.00172288
TA[T>C]CG	0.00002634	0.00002769	0.00002140	0.00000372	0.00002484	0.00009489	0.00001680	0.00002261	0.00001991	0.00000948	0.00010341	0.00009612	0.00010601
TA[T>C]CT	0.00104104	0.00045816	0.00016740	0.00021033	0.00095374	0.00072976	0.00057554	0.00102049	0.00035047	0.00054036	0.00054322	0.00062319	0.00295327
TA[T>C]GA	0.00093482	0.00052443	0.00081163	0.00027947	0.00195282	0.00166802	0.00042895	0.00030067	0.00047965	0.00012566	0.00044591	0.00128656	0.00233147
TA[T>C]GC	0.00039131	0.00053011	0.00045623	0.00029340	0.00126609	0.00102098	0.00070833	0.00020015	0.00056436	0.00043856	0.00045850	0.00048129	0.00180322
TA[T>C]GG	0.00091144	0.00072497	0.00064949	0.00041471	0.00217340	0.00143038	0.00032212	0.00034235	0.00119121	0.00059915	0.00084242	0.00051804	0.00125823
TA[T>C]GT	0.00200458	0.00135212	0.00063704	0.00139249	0.00326507	0.00153415	0.00057530	0.00058069	0.00381488	0.00080741	0.00079471	0.00123938	0.00339959
TA[T>C]TA	0.00126528	0.00112501	0.00071800	0.00031572	0.00152263	0.00117243	0.00092350	0.00043845	0.00050602	0.00101557	0.00067262	0.00116135	0.00231818
TA[T>C]TC	0.00100916	0.00068508	0.00035161	0.00008990	0.00067876	0.00076590	0.00068379	0.00036530	0.00024855	0.00074088	0.00041257	0.00086826	0.00331353
TA[T>C]TG	0.00099947	0.00166673	0.00074830	0.00031748	0.00286746	0.00134543	0.00127489	0.00057223	0.00133596	0.00038751	0.00058577	0.00110248	0.00204507
TA[T>C]TT	0.00379892	0.00268130	0.00151812	0.00039697	0.00293606	0.00188285	0.00244572	0.00113039	0.00093207	0.00087391	0.00202263	0.00211504	0.00350250
TA[T>G]AA	0.00126503	0.00059241	0.00062646	0.00023964	0.00075604	0.00020515	0.00089967	0.00016879	0.00094115	0.00040950	0.00033120	0.00004627	0.00039437
TA[T>G]AC	0.00033531	0.00021979	0.00011562	0.00011735	0.00019003	0.00011348	0.00042900	0.00004984	0.00023654	0.00008228	0.00018541	0.00013386	0.00000555
TA[T>G]AG	0.00057572	0.00018026	0.00032711	0.00058694	0.00042437	0.00029453	0.00021140	0.00047987	0.00147760	0.00008042	0.00027763	0.00006974	0.00014605
TA[T>G]AT	0.00039626	0.00053318	0.00043641	0.00044653	0.00059486	0.00022441	0.00061416	0.00008020	0.00146811	0.00044406	0.00028908	0.00028266	0.00016775
TA[T>G]CA	0.00098099	0.00032182	0.00019003	0.00011211	0.00053613	0.00031334	0.00043520	0.00027235	0.00018392	0.00021155	0.00028340	0.00015478	0.00025167
TA[T>G]CC	0.00050303	0.00019341	0.00021714	0.00003114	0.00019694	0.00012705	0.00022228	0.00002186	0.00003834	0.00007812	0.00001238	0.00005702	0.00015523
TA[T>G]CG	0.00001541	0.00001007	0.00001303	0.00000380	0.00000960	0.00004484	0.00005802	0.00001188	0.00000003	0.00002106	0.00000381	0.00002270	0.00002945
TA[T>G]CT	0.00072833	0.00032032	0.00031068	0.00010841	0.00042797	0.00017221	0.00040467	0.00018122	0.00007284	0.00018859	0.00010036	0.00005184	0.00025916
TA[T>G]GA	0.00087634	0.00059509	0.00015718	0.00022953	0.00074365	0.00052430	0.00015176	0.00045942	0.00023343	0.00020906	0.00022027	0.00006483	0.00008890
TA[T>G]GC	0.00040135	0.00024171	0.00007564	0.00012470	0.00062677	0.00044430	0.00005018	0.00042885	0.00016469	0.00013083	0.00005679	0.00013829	0.00011134
TA[T>G]GG	0.00047876	0.00008485	0.00014905	0.00006169	0.00023842	0.00011126	0.00016103	0.00021459	0.00013993	0.00021141	0.00015249	0.00007137	0.00004251
TA[T>G]GT	0.00082603	0.00047977	0.00013755	0.00032589	0.00055146	0.00045927	0.00024268	0.00077276	0.00056817	0.00024164	0.00025245	0.00012556	0.00010602
TA[T>G]TA	0.00243165	0.00079973	0.00046598	0.00014044	0.00079317	0.00052691	0.00064160	0.00028700	0.00014157	0.00029268	0.00064499	0.00020288	0.00029896
TA[T>G]TC	0.00158336	0.00034388	0.00025434	0.00001918	0.00058219	0.00059543	0.00022848	0.00009601	0.00023540	0.00006479	0.00038900	0.00005572	0.00032827
TA[T>G]TG	0.00098602	0.00045276	0.00018766	0.00010887	0.00052221	0.00009427	0.00026966	0.00023434	0.00021333	0.00020148	0.00009225	0.00006816	0.00021794
TA[T>G]TT	0.00399379	0.00170828	0.00133885	0.00015959	0.00130400	0.00094001	0.00112051	0.00050329	0.00021198	0.00054149	0.00104930	0.00021307	0.00039686
TC[C>A]AA	0.00051935	0.00068082	0.00179116	0.00040583	0.00047550	0.00017480	0.00107216	0.00243069	0.00022298	0.00209696	0.00066985	0.00043638	0.00154205
TC[C>A]AC	0.00075037	0.00069956	0.00156248	0.00026188	0.00019133	0.00034792	0.00062561	0.00145660	0.00033273	0.00081696	0.00051736	0.00037376	0.00092687
TC[C>A]AG	0.00047727	0.00042789	0.00209261	0.00024169	0.00085193	0.00056457	0.00011264	0.00179636	0.00040885	0.00240018	0.00096936	0.00039002	0.00039944
TC[C>A]AT	0.00050990	0.00112752	0.00248595	0.00025976	0.00063330	0.00057810	0.00086632	0.00209564	0.00068649	0.00207644	0.00103597	0.00057125	0.00381696
TC[C>A]CA	0.00066887	0.00115447	0.00358421	0.00040446	0.00075795	0.00066112	0.00099814	0.00226218	0.00066237	0.00217539	0.00087145	0.00190844	0.00145530
TC[C>A]CC	0.00067987	0.00118533	0.00210541	0.00023546	0.00018037	0.00117893	0.00085259	0.00115375	0.00030659	0.00059282	0.00047666	0.00085200	0.00136978
TC[C>A]CG	0.00015454	0.00011921	0.00026536	0.00002461	0.00017633	0.00019434	0.00013576	0.00025010	0.00008391	0.00040554	0.00009061	0.00020192	0.00002093
TC[C>A]CT	0.00114652	0.00092418	0.00292636	0.00033838	0.00071551	0.00180864	0.00044149	0.00181428	0.00056344	0.00156655	0.00060185	0.00104682	0.00234857
TC[C>A]GA	0.00005171	0.00003309	0.00013246	0.00003830	0.00006678	0.00011568	0.00004658	0.00015887	0.00003000	0.00032021	0.00000158	0.00010505	0.00004417
TC[C>A]GC	0.00007676	0.00010355	0.00016169	0.00006766	0.00001564	0.00029085	0.00012592	0.00008816	0.00000672	0.00019542	0.00005088	0.00014635	0.00010268
TC[C>A]GG	0.00004659	0.00002849	0.00027563	0.00002508	0.00018703	0.00010913	0.00002701	0.00008527	0.00006091	0.00011820	0.00000084	0.00001952	0.00011984
TC[C>A]GT	0.00003608	0.00010637	0.00025653	0.00004534	0.00015540	0.00032020	0.00006810	0.00009336	0.00002563	0.00027307	0.00011236	0.00017124	0.00020258
TC[C>A]TA	0.00044045	0.00034551	0.00098886	0.00014281	0.00017135	0.00088268	0.00060357	0.00123200	0.00046546	0.00219935	0.00021196	0.00135995	0.00058957
TC[C>A]TC	0.00118359	0.00026376	0.00098714	0.00010644	0.00031251	0.00130805	0.00067376	0.00109525	0.00033404	0.00175991	0.00044014	0.00207554	0.00120714
TC[C>A]TG	0.00093172	0.00044372	0.00164772	0.00015192	0.00022883	0.00201855	0.00064927	0.00154753	0.00053148	0.00224722	0.00079168	0.00282224	0.00082256
TC[C>A]TT	0.00127404	0.00034486	0.00160897	0.00026621	0.00053329	0.00198992	0.00265246	0.00308737	0.00051943	0.00370808	0.00115983	0.00217779	0.00163989
TC[C>G]AA	0.00048954	0.00019873	0.00074373	0.00017591	0.00054335	0.00036786	0.00101937	0.00036230	0.00012984	0.00057535	0.00029080	0.00002943	0.00076314
TC[C>G]AC	0.00011149	0.00014693	0.00030476	0.00006145	0.00033599	0.00009317	0.00034954	0.00019248	0.00003260	0.00010560	0.00013142	0.00006615	0.00033495
TC[C>G]AG	0.00051805	0.00011873	0.00056125	0.00011103	0.00046244	0.00021065	0.00047000	0.00032295	0.00023853	0.00041395	0.00021812	0.00003094	0.00047244
TC[C>G]AT	0.00023207	0.00027603	0.00051564	0.00008841	0.00025584	0.00019428	0.00047857	0.00036279	0.00019728	0.00000699	0.00012918	0.00005131	0.00015790
TC[C>G]CA	0.00158231	0.00051186	0.00114300	0.00018516	0.00092027	0.00060492	0.00139647	0.00029880	0.00030012	0.00011386	0.00094215	0.00005759	0.00057534
TC[C>G]CC	0.00057985	0.00020112	0.00058126	0.00003459	0.00080482	0.00040106	0.00039052	0.00009373	0.00021286	0.00054209	0.00051435	0.00001463	0.00042665
TC[C>G]CG	0.00002670	0.00002662	0.00011275	0.00002593	0.00017919	0.00016077	0.00016898	0.00001455	0.00008654	0.00012245	0.00006284	0.00003220	0.00000939
TC[C>G]CT	0.00113639	0.00036842	0.00063451	0.00015722	0.00081950	0.00089032	0.00112849	0.00034543	0.00023786	0.00023603	0.00056509	0.00005398	0.00057534
TC[C>G]GA	0.00002309	0.00003775	0.00012190	0.00000785	0.00002825	0.00006704	0.00011095	0.00005613	0.00008401	0.00007284	0.00008834	0.00000000	0.00004923
TC[C>G]GC	0.00005337	0.00002380	0.00006644	0.00001762	0.00009691	0.00017551	0.00001726	0.00003692	0.00001296	0.00000335	0.00009495	0.00000674	0.00011892
TC[C>G]GG	0.00004471	0.00001746	0.00001316	0.00001089	0.00008108	0.00012381	0.00007482	0.00010818	0.00002230	0.00005773	0.00002857	0.00001614	0.00004469
TC[C>G]GT	0.00004676	0.00001041	0.00013855	0.00003562	0.00010514	0.00009527	0.00016515	0.00017783	0.00000307	0.00007932	0.00010381	0.00000000	0.00008223
TC[C>G]TA	0.00109271	0.00035242	0.00056138	0.00005233	0.00078028	0.00023634	0.00118654	0.00027351	0.00037196	0.00080559	0.00053189	0.00008581	0.00046830
TC[C>G]TC	0.00123654	0.00038639	0.00032408	0.00011194	0.00058770	0.00065927	0.00142449	0.00015391	0.00022858	0.00031518	0.00027945	0.00011344	0.00044960
TC[C>G]TG	0.00123032	0.00019946	0.00045731	0.00007025	0.00086002	0.00048683	0.00081291	0.00032764	0.00024430	0.00042127	0.00060811	0.00009246	0.00034044
TC[C>G]TT	0.00194508	0.00042275	0.00104568	0.00011829	0.00116884	0.00067970	0.00182623	0.00081729	0.00035600	0.00058375	0.00065384	0.00018736	0.00081034
TC[C>T]AA	0.00064732	0.00160885	0.00166906	0.00014595	0.00148087	0.00120462	0.00104784	0.00048381	0.00026162	0.00058789	0.00052843	0.00058679	0.00087929
TC[C>T]AC	0.00060466	0.00123654	0.00089883	0.00013301	0.00132272	0.00090024	0.00097159	0.00035756	0.00025597	0.00056021	0.00111408	0.00056562	0.00102469
TC[C>T]AG	0.00116905	0.00237308	0.00157256	0.00028743	0.00153829	0.00155994	0.00143015	0.00048830	0.00013742	0.00068481	0.00063821	0.00067391	0.00051341
TC[C>T]AT	0.00124994	0.00174438	0.00225416	0.00045813	0.00222546	0.00120103	0.00150761	0.00038867	0.00040555	0.00147547	0.00125916	0.00127778	0.00112521
TC[C>T]CA	0.00060362	0.00319943	0.00298770	0.00038632	0.00323407	0.00237020	0.00084402	0.00074012	0.00041113	0.00133837	0.00160242	0.00199745	0.00092872
TC[C>T]CC	0.00056493	0.00272375	0.00214696	0.00034482	0.00196977	0.00134194	0.00060144	0.00039421	0.00024694	0.00084330	0.00132727	0.00080484	0.00081913
TC[C>T]CG	0.00033644	0.00029020	0.00041420	0.00010329	0.00015681	0.00022917	0.00008796	0.00001659	0.00001986	0.00014814	0.00030194	0.00040176	0.00012703
TC[C>T]CT	0.00191185	0.00413552	0.00261063	0.00043700	0.00248057	0.00284718	0.00121048	0.00054622	0.00087723	0.00106282	0.00156334	0.00114062	0.00103166
TC[C>T]GA	0.00021681	0.00046628	0.00038499	0.00005705	0.00045940	0.00010428	0.00039792	0.00008402	0.00004592	0.00066328	0.00456917	0.00231383	0.00045294
TC[C>T]GC	0.00006550	0.00050157	0.00057636	0.00012135	0.00060937	0.00054638	0.00075396	0.00012169	0.00017070	0.00049360	0.00691867	0.00336727	0.00072395
TC[C>T]GG	0.00023315	0.00051546	0.00010852	0.00006948	0.00063492	0.00048203	0.00062581	0.00016015	0.00011195	0.00042896	0.00495991	0.00232387	0.00070456
TC[C>T]GT	0.00032140	0.00052556	0.00036335	0.00022324	0.00042606	0.00065799	0.00048487	0.00010139	0.00018548	0.00085661	0.00547020	0.00302994	0.00042352
TC[C>T]TA	0.00048441	0.00245265	0.00145665	0.00008693	0.00208608	0.00170202	0.00044959	0.00165560	0.00041868	0.00052757	0.00079069	0.00126708	0.00057239
TC[C>T]TC	0.00073538	0.00220103	0.00188301	0.00038510	0.00187178	0.00210694	0.00116890	0.00181721	0.00042110	0.00071361	0.00068078	0.00106537	0.00072448
TC[C>T]TG	0.00095252	0.00257800	0.00269482	0.00042669	0.00235378	0.00251163	0.00111144	0.00138520	0.00006909	0.00066873	0.00102230	0.00219401	0.00108985
TC[C>T]TT	0.00123517	0.00310410	0.00257015	0.00049324	0.00261007	0.00303741	0.00092033	0.00203068	0.00031198	0.00079892	0.00155806	0.00214745	0.00069764
TC[T>A]AA	0.00032563	0.00031596	0.00032471	0.00696103	0.00058764	0.00052773	0.00012134	0.00030294	0.00915909	0.00035641	0.00025362	0.00011626	0.00044126
TC[T>A]AC	0.00051075	0.00027866	0.00030848	0.00677643	0.00023738	0.00053680	0.00023622	0.00019097	0.00297267	0.00034683	0.00036405	0.00013646	0.00022984
TC[T>A]AG	0.00001075	0.00001484	0.00006216	0.00848429	0.00000725	0.00007150	0.00009804	0.00010554	0.01004433	0.00027117	0.00003186	0.00012342	0.00018562
TC[T>A]AT	0.00023788	0.00004238	0.00022013	0.01484743	0.00022497	0.00022256	0.00023656	0.00051002	0.01629654	0.00048210	0.00016468	0.00006731	0.00028823
TC[T>A]CA	0.00126297	0.00051848	0.00057434	0.00490720	0.00028708	0.00109150	0.00045448	0.00087740	0.00352885	0.00059340	0.00048579	0.00080176	0.00050708
TC[T>A]CC	0.00131524	0.00073309	0.00055930	0.00188841	0.00033950	0.00159038	0.00056994	0.00051424	0.00017775	0.00047932	0.00030213	0.00029795	0.00057939
TC[T>A]CG	0.00017398	0.00001784	0.00008768	0.00081528	0.00005156	0.00016218	0.00014283	0.00007677	0.00009180	0.00003099	0.00000011	0.00004032	0.00012832
TC[T>A]CT	0.00115717	0.00098041	0.00062146	0.00749637	0.00035495	0.00175246	0.00082833	0.00072494	0.00284333	0.00052619	0.00060736	0.00013446	0.00071268
TC[T>A]GA	0.00050226	0.00039578	0.00041254	0.00774034	0.00044382	0.00091146	0.00027464	0.00039091	0.00387355	0.00050838	0.00035142	0.00014121	0.00052305
TC[T>A]GC	0.00085154	0.00049351	0.00022593	0.00701052	0.00027475	0.00093970	0.00019220	0.00035761	0.00119612	0.00047259	0.00027440	0.00007701	0.00046187
TC[T>A]GG	0.00045825	0.00047009	0.00049237	0.00793763	0.00019695	0.00052924	0.00042350	0.00033670	0.00188935	0.00015879	0.00026711	0.00025446	0.00037900
TC[T>A]GT	0.00048533	0.00030826	0.00063391	0.01632976	0.00035624	0.00091203	0.00032156	0.00011718	0.01253716	0.00038076	0.00025468	0.00023068	0.00045721
TC[T>A]TA	0.00075593	0.00059229	0.00054692	0.00369818	0.00039711	0.00063378	0.00041832	0.00051123	0.00301479	0.00023748	0.00034422	0.00009443	0.00026653
TC[T>A]TC	0.00085069	0.00053364	0.00038502	0.00215193	0.00039863	0.00117570	0.00041926	0.00034894	0.00034103	0.00019088	0.00045831	0.00023427	0.00044571
TC[T>A]TG	0.00073339	0.00056989	0.00053976	0.00448958	0.00032868	0.00048951	0.00019145	0.00046024	0.00514907	0.00026606	0.00025263	0.00027126	0.00025114
TC[T>A]TT	0.00157556	0.00122626	0.00123419	0.00602288	0.00038404	0.00187306	0.00114393	0.00197637	0.00137411	0.00103426	0.00106898	0.00048906	0.00143095
TC[T>C]AA	0.00110939	0.00087377	0.00033443	0.00044790	0.00076585	0.00155526	0.00090543	0.00017508	0.00046842	0.00033928	0.00045685	0.00124975	0.00113768
TC[T>C]AC	0.00120427	0.00058949	0.00049007	0.00049480	0.00039982	0.00179561	0.00069125	0.00014161	0.00082298	0.00023217	0.00025163	0.00154562	0.00192213
TC[T>C]AG	0.00097816	0.00064804	0.00078595	0.00129034	0.00085080	0.00176913	0.00083070	0.00026164	0.00218396	0.00047288	0.00049513	0.00101982	0.00093984
TC[T>C]AT	0.00107655	0.00067578	0.00073094	0.00155073	0.00103997	0.00139654	0.00080031	0.00034874	0.00238969	0.00065160	0.00063929	0.00173105	0.00217363
TC[T>C]CA	0.00076370	0.00076942	0.00013222	0.00020148	0.00034686	0.00073544	0.00124969	0.00071125	0.00013232	0.00056535	0.00038874	0.00096624	0.00213540
TC[T>C]CC	0.00045102	0.00019079	0.00045232	0.00017517	0.00045850	0.00122566	0.00131958	0.00056575	0.00000808	0.00040956	0.00045710	0.00065969	0.00160515
TC[T>C]CG	0.00004733	0.00007670	0.00003706	0.00001561	0.00014055	0.00008458	0.00021836	0.00003428	0.00005085	0.00002623	0.00001040	0.00015314	0.00027831
TC[T>C]CT	0.00069998	0.00075252	0.00010846	0.00034122	0.00067972	0.00146904	0.00175856	0.00096936	0.00021157	0.00094234	0.00053771	0.00093394	0.00486821
TC[T>C]GA	0.00075408	0.00047283	0.00049508	0.00019550	0.00053970	0.00161041	0.00061624	0.00021476	0.00017776	0.00035562	0.00031708	0.00171724	0.00144558
TC[T>C]GC	0.00054058	0.00033830	0.00070293	0.00021187	0.00052875	0.00126680	0.00071773	0.00007248	0.00012398	0.00041538	0.00010112	0.00077123	0.00123886
TC[T>C]GG	0.00083408	0.00054970	0.00073691	0.00041688	0.00080206	0.00123484	0.00054354	0.00016731	0.00021544	0.00044407	0.00057800	0.00081878	0.00070039
TC[T>C]GT	0.00101522	0.00050719	0.00115224	0.00058156	0.00124046	0.00187082	0.00094327	0.00023427	0.00063025	0.00043781	0.00071184	0.00117344	0.00135703
TC[T>C]TA	0.00069583	0.00055733	0.00016868	0.00015775	0.00039558	0.00099358	0.00079438	0.00028652	0.00031912	0.00057652	0.00032633	0.00082617	0.00131009
TC[T>C]TC	0.00109079	0.00080770	0.00040725	0.00023931	0.00016466	0.00144230	0.00098520	0.00022008	0.00012525	0.00049643	0.00053827	0.00092117	0.00235334
TC[T>C]TG	0.00107863	0.00047808	0.00043120	0.00040071	0.00073046	0.00139268	0.00095338	0.00043704	0.00049191	0.00040905	0.00076661	0.00078363	0.00150048
TC[T>C]TT	0.00148701	0.00134383	0.00058219	0.00029138	0.00110516	0.00261357	0.00194571	0.00049977	0.00017429	0.00130581	0.00106755	0.00191029	0.00419064
TC[T>G]AA	0.00067769	0.00022721	0.00010838	0.00031626	0.00039434	0.00020068	0.00069144	0.00008918	0.00067100	0.00026993	0.00010307	0.00014278	0.00011483
TC[T>G]AC	0.00008098	0.00006948	0.00016115	0.00024730	0.00013590	0.00016589	0.00014829	0.00013117	0.00034307	0.00019853	0.00000678	0.00004463	0.00014473
TC[T>G]AG	0.00022865	0.00004516	0.00007721	0.00040571	0.00033061	0.00004150	0.00021822	0.00012212	0.00075003	0.00013219	0.00000720	0.00004605	0.00007340
TC[T>G]AT	0.00015299	0.00013303	0.00008889	0.00052083	0.00019866	0.00021713	0.00028193	0.00005898	0.00132930	0.00014053	0.00011586	0.00012065	0.00024540
TC[T>G]CA	0.00119264	0.00044671	0.00030512	0.00021520	0.00056638	0.00033649	0.00067442	0.00008779	0.00036044	0.00033210	0.00021269	0.00031252	0.00040624
TC[T>G]CC	0.00060275	0.00023169	0.00017385	0.00002971	0.00048637	0.00033370	0.00023405	0.00006957	0.00013984	0.00036730	0.00007000	0.00020839	0.00013569
TC[T>G]CG	0.00015396	0.00001924	0.00002986	0.00003331	0.00008388	0.00008785	0.00004820	0.00001075	0.00002549	0.00003791	0.00000121	0.00004163	0.00009648
TC[T>G]CT	0.00117433	0.00033994	0.00020709	0.00019868	0.00070010	0.00016496	0.00045261	0.00014915	0.00042172	0.00042239	0.00038025	0.00019875	0.00042087
TC[T>G]GA	0.00087801	0.00009911	0.00005479	0.00027348	0.00041994	0.00054218	0.00069037	0.00042382	0.00071873	0.00047779	0.00024371	0.00017560	0.00026121
TC[T>G]GC	0.00033417	0.00024036	0.00024069	0.00047251	0.00054864	0.00023469	0.00030378	0.00050516	0.00020541	0.00021162	0.00008341	0.00011849	0.00002950
TC[T>G]GG	0.00042118	0.00013386	0.00014351	0.00011017	0.00027470	0.00027429	0.00020199	0.00016398	0.00030548	0.00006814	0.00012836	0.00003291	0.00016720
TC[T>G]GT	0.00034049	0.00017994	0.00051561	0.00093786	0.00027639	0.00038877	0.00053696	0.00051894	0.00159491	0.00025442	0.00029231	0.00021971	0.00009636
TC[T>G]TA	0.00146616	0.00024580	0.00016551	0.00010470	0.00056455	0.00079828	0.00083164	0.00006586	0.00028073	0.00027014	0.00085996	0.00014747	0.00063585
TC[T>G]TC	0.00136568	0.00018550	0.00022122	0.00009794	0.00078253	0.00050947	0.00058319	0.00011171	0.00017870	0.00030956	0.00066503	0.00017255	0.00018338
TC[T>G]TG	0.00069363	0.00022903	0.00033335	0.00012399	0.00053847	0.00023357	0.00050044	0.00002900	0.00024427	0.00022175	0.00036351	0.00017398	0.00034751
TC[T>G]TT	0.00247922	0.00044291	0.00051551	0.00022192	0.00133095	0.00089620	0.00163362	0.00013276	0.00014892	0.00090369	0.00118280	0.00044721	0.00067644
TG[C>A]AA	0.00019222	0.00094771	0.00170163	0.00022635	0.00125026	0.00015278	0.00113150	0.00202282	0.00025923	0.00820130	0.00061683	0.00023073	0.00090431
TG[C>A]AC	0.00040413	0.00085774	0.00103113	0.00022616	0.00065840	0.00006013	0.00073729	0.00155524	0.00014619	0.00210465	0.00053662	0.00018210	0.00080921
TG[C>A]AG	0.00053806	0.00061073	0.00085392	0.00014434	0.00044849	0.00016690	0.00055561	0.00161419	0.00028239	0.00708791	0.00076054	0.00025164	0.00066072
TG[C>A]AT	0.00030495	0.00140889	0.00188042	0.00020205	0.00081238	0.00014263	0.00065587	0.00175416	0.00021390	0.00440895	0.00073225	0.00015475	0.00217795
TG[C>A]CA	0.00011396	0.00128350	0.00211088	0.00027442	0.00087562	0.00061234	0.00058526	0.00145161	0.00022727	0.00227405	0.00073136	0.00063879	0.00061490
TG[C>A]CC	0.00047356	0.00096960	0.00141669	0.00015906	0.00057003	0.00060059	0.00061127	0.00095777	0.00031896	0.00122279	0.00031402	0.00034333	0.00043439
TG[C>A]CG	0.00009721	0.00008984	0.00022062	0.00000854	0.00007987	0.00004773	0.00002598	0.00008956	0.00006488	0.00013240	0.00007435	0.00010182	0.00015036
TG[C>A]CT	0.00062948	0.00149490	0.00247769	0.00026501	0.00098029	0.00059636	0.00095237	0.00226361	0.00023433	0.00174175	0.00039116	0.00045589	0.00117882
TG[C>A]GA	0.00006693	0.00019885	0.00023754	0.00003968	0.00007953	0.00004306	0.00007193	0.00011452	0.00000587	0.00036523	0.00010580	0.00006976	0.00013588
TG[C>A]GC	0.00014452	0.00026897	0.00023962	0.00001132	0.00008457	0.00004442	0.00009514	0.00018621	0.00000161	0.00017590	0.00013500	0.00003820	0.00007314
TG[C>A]GG	0.00001671	0.00021559	0.00051195	0.00003155	0.00011162	0.00011628	0.00006511	0.00017113	0.00001510	0.00037304	0.00014692	0.00009386	0.00010478
TG[C>A]GT	0.00001234	0.00015574	0.00052896	0.00001760	0.00018937	0.00003379	0.00005126	0.00017412	0.00007176	0.00020813	0.00000275	0.00001822	0.00000542
TG[C>A]TA	0.00018015	0.00033105	0.00099411	0.00017590	0.00016375	0.00044069	0.00083163	0.00110810	0.00027060	0.00314794	0.00035031	0.00024543	0.00042342
TG[C>A]TC	0.00029656	0.00044951	0.00082046	0.00015596	0.00035709	0.00049433	0.00045037	0.00089030	0.00003650	0.00180468	0.00051646	0.00024581	0.00045879
TG[C>A]TG	0.00072542	0.00051000	0.00116295	0.00024968	0.00028387	0.00098107	0.00073115	0.00155156	0.00018447	0.00383116	0.00051119	0.00065817	0.00043736
TG[C>A]TT	0.00052624	0.00061430	0.00092357	0.00024311	0.00074841	0.00083332	0.00137208	0.00244127	0.00031176	0.00481416	0.00084354	0.00056178	0.00088542
TG[C>G]AA	0.00021867	0.00019875	0.00057145	0.00013970	0.00050606	0.00042435	0.00144704	0.00036525	0.00014496	0.00029070	0.00035534	0.00019719	0.00032138
TG[C>G]AC	0.00009346	0.00009417	0.00046884	0.00004336	0.00018884	0.00003196	0.00041489	0.00017544	0.00008471	0.00013416	0.00019686	0.00012312	0.00010265
TG[C>G]AG	0.00018786	0.00030654	0.00051444	0.00010306	0.00051088	0.00056075	0.00081578	0.00030947	0.00020631	0.00014946	0.00006492	0.00004757	0.00024459
TG[C>G]AT	0.00004159	0.00007022	0.00065966	0.00003513	0.00030177	0.00006179	0.00076443	0.00025622	0.00009383	0.00037123	0.00029716	0.00010899	0.00026430
TG[C>G]CA	0.00037512	0.00028170	0.00096607	0.00004216	0.00061864	0.00015064	0.00135036	0.00031045	0.00027659	0.00036458	0.00028817	0.00022944	0.00018418
TG[C>G]CC	0.00036014	0.00023586	0.00069573	0.00004770	0.00047534	0.00023411	0.00048522	0.00027829	0.00008210	0.00011543	0.00014635	0.00013361	0.00022643
TG[C>G]CG	0.00002751	0.00000737	0.00006489	0.00000142	0.00005136	0.00001381	0.00013637	0.00001447	0.00004675	0.00000196	0.00004191	0.00000975	0.00012794
TG[C>G]CT	0.00050229	0.00028175	0.00079588	0.00010622	0.00050794	0.00046059	0.00063857	0.00041891	0.00025605	0.00031024	0.00029107	0.00004620	0.00045917
TG[C>G]GA	0.00002885	0.00002211	0.00008446	0.00000259	0.00008803	0.00001913	0.00009128	0.00008214	0.00007209	0.00003773	0.00017536	0.00000262	0.00004565
TG[C>G]GC	0.00003375	0.00005152	0.00015803	0.00000058	0.00014240	0.00011232	0.00009508	0.00002393	0.00003624	0.00000832	0.00003625	0.00000083	0.00006082
TG[C>G]GG	0.00000099	0.00002769	0.00011578	0.00001109	0.00005849	0.00011063	0.00010475	0.00010183	0.00005766	0.00006876	0.00001911	0.00001038	0.00008158
TG[C>G]GT	0.00003954	0.00002301	0.00012260	0.00001420	0.00009196	0.00011748	0.00010863	0.00014311	0.00004705	0.00004366	0.00000005	0.00000528	0.00005593
TG[C>G]TA	0.00052472	0.00027092	0.00052224	0.00007728	0.00050357	0.00047067	0.00079101	0.00032141	0.00016999	0.00049123	0.00023623	0.00005664	0.00019121
TG[C>G]TC	0.00065733	0.00024303	0.00029874	0.00008611	0.00027734	0.00011225	0.00057088	0.00014410	0.00007019	0.00020818	0.00025344	0.00008306	0.00029897
TG[C>G]TG	0.00032378	0.00024557	0.00062993	0.00003314	0.00054686	0.00053574	0.00087217	0.00035209	0.00016908	0.00067118	0.00011071	0.00021872	0.00031969
TG[C>G]TT	0.00042004	0.00032706	0.00080907	0.00009640	0.00073516	0.00032398	0.00116521	0.00046766	0.00012142	0.00044524	0.00020225	0.00018840	0.00025161
TG[C>T]AA	0.00082720	0.00282477	0.00181033	0.00008064	0.00253722	0.00130219	0.00092169	0.00040595	0.00032983	0.00079806	0.00069169	0.00294454	0.00106718
TG[C>T]AC	0.00036514	0.00229502	0.00081187	0.00010507	0.00193884	0.00061039	0.00117300	0.00036430	0.00020764	0.00094222	0.00080430	0.00219594	0.00064183
TG[C>T]AG	0.00119959	0.00222878	0.00203817	0.00006065	0.00202461	0.00170242	0.00140700	0.00050732	0.00026677	0.00062746	0.00143616	0.00270215	0.00068095
TG[C>T]AT	0.00094906	0.00341112	0.00194457	0.00012611	0.00194618	0.00098825	0.00150861	0.00042749	0.00029845	0.00123044	0.00081847	0.00323494	0.00097183
TG[C>T]CA	0.00035417	0.00268028	0.00181376	0.00012218	0.00200401	0.00130918	0.00091989	0.00054148	0.00025162	0.00085540	0.00107715	0.00582990	0.00108744
TG[C>T]CC	0.00060202	0.00256881	0.00167225	0.00013396	0.00229242	0.00176661	0.00087363	0.00038707	0.00021725	0.00085591	0.00107448	0.00328471	0.00048470
TG[C>T]CG	0.00015901	0.00027513	0.00024250	0.00002416	0.00017826	0.00004349	0.00010563	0.00006879	0.00004996	0.00014984	0.00000516	0.00079988	0.00003231
TG[C>T]CT	0.00098215	0.00391470	0.00278888	0.00023848	0.00317017	0.00184484	0.00131943	0.00098584	0.00029847	0.00138959	0.00137994	0.00412105	0.00113399
TG[C>T]GA	0.00000693	0.00097891	0.00006774	0.00002964	0.00044149	0.00029689	0.00037620	0.00009406	0.00017738	0.00089987	0.00487194	0.00280518	0.00052143
TG[C>T]GC	0.00001677	0.00066791	0.00008459	0.00012204	0.00061976	0.00048226	0.00072105	0.00013503	0.00009965	0.00056469	0.00470097	0.00418436	0.00044622
TG[C>T]GG	0.00007710	0.00079955	0.00025806	0.00013702	0.00112495	0.00029013	0.00114205	0.00010623	0.00009620	0.00050626	0.00510538	0.00462158	0.00018285
TG[C>T]GT	0.00005777	0.00025041	0.00006401	0.00013460	0.00043257	0.00056162	0.00092821	0.00015857	0.00014690	0.00102084	0.00516306	0.00514726	0.00031287
TG[C>T]TA	0.00035471	0.00206649	0.00173129	0.00007362	0.00187571	0.00185757	0.00004949	0.00116018	0.00033759	0.00017010	0.00030437	0.00242708	0.00061889
TG[C>T]TC	0.00068173	0.00175573	0.00102309	0.00007970	0.00163810	0.00130667	0.00055803	0.00108217	0.00036796	0.00062526	0.00069553	0.00187168	0.00068232
TG[C>T]TG	0.00113637	0.00223674	0.00162480	0.00018356	0.00249182	0.00191906	0.00049685	0.00128775	0.00029185	0.00090216	0.00077206	0.00499931	0.00075956
TG[C>T]TT	0.00069664	0.00264226	0.00179465	0.00017184	0.00250190	0.00246992	0.00073287	0.00151408	0.00045824	0.00090873	0.00110690	0.00298205	0.00093863
TG[T>A]AA	0.00041593	0.00019287	0.00024597	0.00451212	0.00037094	0.00001023	0.00016916	0.00102029	0.00783893	0.00019234	0.00046239	0.00037304	0.00024064
TG[T>A]AC	0.00041094	0.00016209	0.00045976	0.00332277	0.00010734	0.00011919	0.00003995	0.00039365	0.00090699	0.00026376	0.00030463	0.00032283	0.00020409
TG[T>A]AG	0.00000106	0.00001147	0.00007233	0.00575436	0.00001780	0.00002343	0.00002508	0.00006257	0.00925521	0.00004669	0.00015811	0.00010343	0.00014710
TG[T>A]AT	0.00023687	0.00013529	0.00015582	0.01152603	0.00020137	0.00023679	0.00015973	0.00065266	0.00823763	0.00041337	0.00011699	0.00041509	0.00004740
TG[T>A]CA	0.00051651	0.00037210	0.00023593	0.00180856	0.00018339	0.00023057	0.00052794	0.00043024	0.00189594	0.00014945	0.00046786	0.00073874	0.00068912
TG[T>A]CC	0.00088288	0.00043431	0.00013917	0.00047224	0.00032349	0.00052506	0.00023454	0.00042396	0.00010423	0.00026229	0.00027270	0.00041438	0.00017094
TG[T>A]CG	0.00004564	0.00002934	0.00008030	0.00009009	0.00001562	0.00005092	0.00000244	0.00001529	0.00017565	0.00000163	0.00000005	0.00007565	0.00006132
TG[T>A]CT	0.00051114	0.00067346	0.00038320	0.00219919	0.00050389	0.00063585	0.00045901	0.00067064	0.00072078	0.00043682	0.00045333	0.00027946	0.00055217
TG[T>A]GA	0.00056471	0.00029861	0.00040708	0.00244940	0.00057715	0.00040470	0.00030383	0.00044752	0.00101943	0.00073923	0.00025657	0.00040407	0.00027680
TG[T>A]GC	0.00041843	0.00031836	0.00039229	0.00206541	0.00040814	0.00051498	0.00016455	0.00022960	0.00020229	0.00024899	0.00034345	0.00021940	0.00032681
TG[T>A]GG	0.00060867	0.00020043	0.00055312	0.00227405	0.00053090	0.00026037	0.00014827	0.00061318	0.00013544	0.00038552	0.00016554	0.00011989	0.00026669
TG[T>A]GT	0.00060195	0.00048936	0.00052225	0.00614389	0.00030995	0.00033007	0.00026026	0.00057094	0.00116749	0.00044439	0.00025302	0.00023777	0.00027465
TG[T>A]TA	0.00058209	0.00017693	0.00019843	0.00134085	0.00026597	0.00100371	0.00024627	0.00074694	0.00069865	0.00067327	0.00038668	0.00035830	0.00018922
TG[T>A]TC	0.00051697	0.00027355	0.00034247	0.00052528	0.00015081	0.00041186	0.00022012	0.00058178	0.00003218	0.00008717	0.00036293	0.00025923	0.00009226
TG[T>A]TG	0.00081359	0.00025567	0.00042188	0.00195285	0.00033105	0.00048983	0.00049780	0.00070842	0.00173102	0.00015451	0.00024333	0.00040960	0.00000187
TG[T>A]TT	0.00098481	0.00099839	0.00078879	0.00128647	0.00052407	0.00112454	0.00091449	0.00178105	0.00020343	0.00042721	0.00078793	0.00060982	0.00022973
TG[T>C]AA	0.00114662	0.00045384	0.00068067	0.00010825	0.00070372	0.00037483	0.00169531	0.00030702	0.00066038	0.00077403	0.00049111	0.00341238	0.00249188
TG[T>C]AC	0.00101171	0.00013625	0.00029758	0.00016334	0.00039461	0.00089514	0.00068297	0.00031563	0.00020978	0.00025505	0.00052607	0.00333106	0.00212972
TG[T>C]AG	0.00141612	0.00068538	0.00071652	0.00043925	0.00086112	0.00060920	0.00095956	0.00012760	0.00162699	0.00047720	0.00083774	0.00300925	0.00186904
TG[T>C]AT	0.00161001	0.00078808	0.00076526	0.00064662	0.00134999	0.00003021	0.00160609	0.00052745	0.00161667	0.00109796	0.00052426	0.00869531	0.00281342
TG[T>C]CA	0.00033391	0.00024732	0.00020618	0.00010447	0.00042251	0.00028355	0.00089404	0.00030446	0.00030698	0.00038762	0.00053769	0.00185311	0.00231862
TG[T>C]CC	0.00060542	0.00026022	0.00020126	0.00008607	0.00063424	0.00032471	0.00099088	0.00028124	0.00002907	0.00037716	0.00015118	0.00104067	0.00114535
TG[T>C]CG	0.00000134	0.00001329	0.00000048	0.00000667	0.00000903	0.00006563	0.00012880	0.00004529	0.00004960	0.00004964	0.00000017	0.00023171	0.00006524
TG[T>C]CT	0.00072340	0.00052709	0.00016523	0.00023793	0.00122478	0.00090062	0.00130528	0.00085603	0.00023546	0.00070068	0.00062870	0.00126968	0.00302195
TG[T>C]GA	0.00046449	0.00034813	0.00042787	0.00004470	0.00076875	0.00063928	0.00072272	0.00021373	0.00026423	0.00045995	0.00041179	0.00200427	0.00093764
TG[T>C]GC	0.00036950	0.00043346	0.00039272	0.00039452	0.00069754	0.00059136	0.00068967	0.00004185	0.00005697	0.00030096	0.00000078	0.00150935	0.00131644
TG[T>C]GG	0.00069135	0.00032039	0.00062092	0.00010309	0.00106660	0.00059449	0.00084236	0.00021021	0.00011571	0.00062681	0.00049783	0.00147511	0.00091018
TG[T>C]GT	0.00101546	0.00069037	0.00049538	0.00015769	0.00098272	0.00064631	0.00114167	0.00027783	0.00025689	0.00037927	0.00059505	0.00254253	0.00108944
TG[T>C]TA	0.00076355	0.00049562	0.00020900	0.00014708	0.00061333	0.00013023	0.00071382	0.00024089	0.00016172	0.00069268	0.00015924	0.00245359	0.00116502
TG[T>C]TC	0.00051387	0.00070496	0.00056363	0.00001865	0.00094759	0.00030991	0.00105431	0.00021161	0.00021208	0.00053406	0.00046280	0.00222395	0.00229794
TG[T>C]TG	0.00039257	0.00111693	0.00053716	0.00039817	0.00229920	0.00105430	0.00159586	0.00050123	0.00016078	0.00118530	0.00034837	0.00270267	0.00146566
TG[T>C]TT	0.00145230	0.00133787	0.00105704	0.00013737	0.00162071	0.00070556	0.00231471	0.00069827	0.00010124	0.00124529	0.00080866	0.00493054	0.00182857
TG[T>G]AA	0.00052629	0.00015087	0.00004001	0.00021305	0.00048810	0.00011201	0.00046447	0.00016162	0.00050066	0.00028047	0.00032516	0.00012103	0.00000314
TG[T>G]AC	0.00014692	0.00008393	0.00003072	0.00007176	0.00015611	0.00006253	0.00007779	0.00000010	0.00005165	0.00013604	0.00004819	0.00003515	0.00005967
TG[T>G]AG	0.00022849	0.00001408	0.00005205	0.00017695	0.00010013	0.00019573	0.00020745	0.00002855	0.00064198	0.00008657	0.00007941	0.00000080	0.00008778
TG[T>G]AT	0.00024735	0.00003858	0.00010677	0.00029253	0.00014987	0.00006336	0.00021755	0.00003733	0.00055385	0.00015293	0.00026419	0.00000936	0.00009579
TG[T>G]CA	0.00048902	0.00011156	0.00003820	0.00005311	0.00025760	0.00006975	0.00045520	0.00006041	0.00016983	0.00005346	0.00010682	0.00011702	0.00011465
TG[T>G]CC	0.00022997	0.00006118	0.00002419	0.00001074	0.00025242	0.00010863	0.00036878	0.00004739	0.00000897	0.00006597	0.00010656	0.00003508	0.00016978
TG[T>G]CG	0.00000323	0.00002352	0.00000857	0.00000071	0.00001280	0.00005067	0.00001217	0.00001311	0.00000005	0.00005831	0.00000107	0.00000000	0.00000006
TG[T>G]CT	0.00041312	0.00021327	0.00007680	0.00007595	0.00038913	0.00005752	0.00029312	0.00012843	0.00009267	0.00029075	0.00004646	0.00005701	0.00011820
TG[T>G]GA	0.00051372	0.00014584	0.00018083	0.00011530	0.00027785	0.00030881	0.00042830	0.00037753	0.00009651	0.00050510	0.00022190	0.00004551	0.00038182
TG[T>G]GC	0.00028404	0.00010082	0.00014229	0.00008448	0.00046081	0.00012726	0.00039277	0.00040205	0.00013005	0.00029037	0.00020687	0.00005705	0.00013918
TG[T>G]GG	0.00030014	0.00010687	0.00005310	0.00010459	0.00027117	0.00034537	0.00036233	0.00022388	0.00011834	0.00006426	0.00010821	0.00006649	0.00034041
TG[T>G]GT	0.00025565	0.00022194	0.00026241	0.00020977	0.00070499	0.00030985	0.00041074	0.00058600	0.00028264	0.00018112	0.00022279	0.00003508	0.00002038
TG[T>G]TA	0.00090755	0.00010445	0.00006421	0.00006190	0.00046439	0.00029991	0.00058055	0.00020705	0.00011095	0.00018023	0.00024427	0.00003285	0.00013100
TG[T>G]TC	0.00068290	0.00015554	0.00011240	0.00003221	0.00049688	0.00006203	0.00043975	0.00005395	0.00004288	0.00014867	0.00001121	0.00003424	0.00043226
TG[T>G]TG	0.00033550	0.00016880	0.00021158	0.00003967	0.00027491	0.00008110	0.00036180	0.00006018	0.00014555	0.00025627	0.00027321	0.00008848	0.00016299
TG[T>G]TT	0.00113621	0.00042252	0.00035337	0.00002629	0.00062982	0.00012288	0.00104303	0.00017177	0.00029000	0.00023542	0.00051450	0.00043182	0.00030912
TT[C>A]AA	0.00100376	0.00268802	0.00232709	0.00028121	0.00083270	0.00072034	0.00257477	0.00282187	0.00040326	0.00571582	0.00105823	0.00032896	0.00161306
TT[C>A]AC	0.00146065	0.00164008	0.00138771	0.00023072	0.00064767	0.00078262	0.00108278	0.00167966	0.00023099	0.00309044	0.00081720	0.00009514	0.00063657
TT[C>A]AG	0.00154875	0.00124432	0.00115449	0.00020021	0.00034864	0.00064815	0.00144125	0.00157492	0.00048751	0.00391255	0.00056531	0.00032932	0.00045971
TT[C>A]AT	0.00250751	0.00201161	0.00185492	0.00057418	0.00050816	0.00105761	0.00380335	0.00299719	0.00025062	0.00546485	0.00184883	0.00031533	0.00155490
TT[C>A]CA	0.00098591	0.00318107	0.00338443	0.00029510	0.00099046	0.00081312	0.00302106	0.00250915	0.00044812	0.00369741	0.00139795	0.00067727	0.00065901
TT[C>A]CC	0.00117903	0.00189342	0.00221707	0.00018686	0.00099134	0.00106911	0.00180944	0.00139021	0.00029649	0.00243183	0.00133675	0.00044673	0.00074783
TT[C>A]CG	0.00011171	0.00019380	0.00029898	0.00001691	0.00007901	0.00001118	0.00021399	0.00017957	0.00002713	0.00026670	0.00008470	0.00006019	0.00014510
TT[C>A]CT	0.00199718	0.00322881	0.00336090	0.00038031	0.00093013	0.00137669	0.00204764	0.00284943	0.00057830	0.00432247	0.00161761	0.00066264	0.00159557
TT[C>A]GA	0.00002061	0.00042132	0.00044282	0.00000385	0.00012667	0.00015343	0.00023418	0.00007188	0.00008503	0.00036012	0.00018231	0.00006027	0.00024733
TT[C>A]GC	0.00011099	0.00019622	0.00011646	0.00001686	0.00009029	0.00003580	0.00011479	0.00004737	0.00002869	0.00033339	0.00002433	0.00001298	0.00012982
TT[C>A]GG	0.00004303	0.00025802	0.00022573	0.00000592	0.00015402	0.00013120	0.00031740	0.00018580	0.00000057	0.00020791	0.00007903	0.00007997	0.00004788
TT[C>A]GT	0.00012506	0.00030696	0.00003811	0.00000562	0.00005290	0.00016422	0.00033467	0.00008102	0.00014181	0.00039418	0.00017418	0.00008732	0.00020560
TT[C>A]TA	0.00075135	0.00109281	0.00074678	0.00029505	0.00023229	0.00074675	0.00256986	0.00217304	0.00022933	0.00636284	0.00101405	0.00066963	0.00082765
TT[C>A]TC	0.00097585	0.00172029	0.00100847	0.00023545	0.00018331	0.00077885	0.00276614	0.00218807	0.00044411	0.00612179	0.00106217	0.00055992	0.00055050
TT[C>A]TG	0.00105211	0.00147089	0.00091328	0.00025099	0.00011035	0.00159214	0.00246057	0.00182908	0.00034260	0.00780409	0.00115845	0.00083400	0.00046416
TT[C>A]TT	0.00060816	0.00196110	0.00049860	0.00040253	0.00034388	0.00191998	0.00661631	0.00507461	0.00050111	0.01506747	0.00241133	0.00081735	0.00125304
TT[C>G]AA	0.00076110	0.00089689	0.00100098	0.00016876	0.00087574	0.00059247	0.00496697	0.00080512	0.00049052	0.00147403	0.00097388	0.00018390	0.00090075
TT[C>G]AC	0.00037941	0.00029447	0.00034732	0.00008516	0.00022591	0.00029447	0.00070175	0.00029944	0.00015058	0.00014862	0.00030699	0.00014411	0.00005109
TT[C>G]AG	0.00068333	0.00062590	0.00033506	0.00009332	0.00067816	0.00041550	0.00127044	0.00063107	0.00030525	0.00035237	0.00039280	0.00013217	0.00013046
TT[C>G]AT	0.00066670	0.00044747	0.00067744	0.00011577	0.00053908	0.00005631	0.00163177	0.00075920	0.00023454	0.00028692	0.00026145	0.00006454	0.00017681
TT[C>G]CA	0.00160672	0.00060302	0.00128082	0.00007397	0.00117049	0.00052792	0.00280511	0.00068786	0.00045591	0.00093013	0.00069405	0.00019032	0.00073708
TT[C>G]CC	0.00132883	0.00033845	0.00058535	0.00012703	0.00058822	0.00074967	0.00116272	0.00032327	0.00013568	0.00063639	0.00043726	0.00008133	0.00036969
TT[C>G]CG	0.00011949	0.00003637	0.00002122	0.00000055	0.00001844	0.00006592	0.00011510	0.00004946	0.00004706	0.00015058	0.00006692	0.00000241	0.00009555
TT[C>G]CT	0.00275271	0.00070256	0.00093890	0.00021162	0.00089909	0.00133515	0.00163333	0.00049698	0.00045467	0.00089925	0.00099473	0.00023144	0.00056190
TT[C>G]GA	0.00016634	0.00011608	0.00005391	0.00002566	0.00008510	0.00015251	0.00021226	0.00017671	0.00001290	0.00003817	0.00010252	0.00000181	0.00003894
TT[C>G]GC	0.00004182	0.00000989	0.00005470	0.00001947	0.00008188	0.00014496	0.00003603	0.00006389	0.00001289	0.00003569	0.00000569	0.00002475	0.00012950
TT[C>G]GG	0.00007884	0.00004563	0.00009024	0.00002364	0.00005253	0.00005208	0.00006501	0.00005642	0.00000230	0.00003430	0.00005799	0.00000362	0.00005417
TT[C>G]GT	0.00009595	0.00005318	0.00014310	0.00000458	0.00008664	0.00011745	0.00017782	0.00014861	0.00005722	0.00006725	0.00000006	0.00000759	0.00002308
TT[C>G]TA	0.00231700	0.00150144	0.00037924	0.00015990	0.00095050	0.00067065	0.00612546	0.00072679	0.00057811	0.00164413	0.00078032	0.00021049	0.00101297
TT[C>G]TC	0.00264445	0.00090589	0.00054865	0.00023038	0.00074137	0.00095944	0.00369318	0.00070076	0.00017503	0.00133266	0.00103981	0.00023454	0.00069199
TT[C>G]TG	0.00135497	0.00054758	0.00068234	0.00014224	0.00129794	0.00066228	0.00315559	0.00107473	0.00015621	0.00103061	0.00031484	0.00029708	0.00049567
TT[C>G]TT	0.00306155	0.00166356	0.00126972	0.00015226	0.00183769	0.00119880	0.00829999	0.00166850	0.00088321	0.00233723	0.00112672	0.00037361	0.00121191
TT[C>T]AA	0.00180064	0.00395673	0.00201549	0.00018068	0.00217890	0.00157492	0.00348773	0.00108432	0.00059360	0.00137122	0.00107596	0.00085417	0.00102047
TT[C>T]AC	0.00143793	0.00196744	0.00132467	0.00003001	0.00145532	0.00079246	0.00276921	0.00057283	0.00046398	0.00139355	0.00094552	0.00079664	0.00108166
TT[C>T]AG	0.00258056	0.00298341	0.00153494	0.00017950	0.00126960	0.00092470	0.00381151	0.00073861	0.00045617	0.00103755	0.00077271	0.00072061	0.00047759
TT[C>T]AT	0.00355739	0.00385636	0.00236272	0.00016115	0.00294115	0.00179833	0.00414236	0.00116262	0.00071338	0.00286872	0.00236653	0.00129042	0.00139268
TT[C>T]CA	0.00086556	0.00426108	0.00267243	0.00034817	0.00199541	0.00162492	0.00284879	0.00066881	0.00022506	0.00154413	0.00109615	0.00139309	0.00098178
TT[C>T]CC	0.00101130	0.00473957	0.00270164	0.00023141	0.00287943	0.00148550	0.00263524	0.00084275	0.00034760	0.00167101	0.00161132	0.00175408	0.00103318
TT[C>T]CG	0.00014417	0.00020792	0.00011902	0.00002519	0.00025880	0.00019173	0.00034870	0.00004290	0.00000603	0.00007577	0.00000596	0.00013341	0.00007596
TT[C>T]CT	0.00295182	0.00919441	0.00388869	0.00050315	0.00505411	0.00255672	0.00437600	0.00133277	0.00061467	0.00194276	0.00185948	0.00124681	0.00220436
TT[C>T]GA	0.00032768	0.00076295	0.00047047	0.00007249	0.00038693	0.00006198	0.00053044	0.00016168	0.00006839	0.00053180	0.00741065	0.00430478	0.00057682
TT[C>T]GC	0.00014340	0.00042475	0.00012779	0.00005355	0.00032654	0.00011039	0.00033758	0.00000577	0.00002512	0.00079275	0.00432145	0.00213377	0.00021929
TT[C>T]GG	0.00021178	0.00059614	0.00022144	0.00008350	0.00092128	0.00014536	0.00054392	0.00004392	0.00019963	0.00058260	0.00470947	0.00278993	0.00071654
TT[C>T]GT	0.00015123	0.00096620	0.00029838	0.00015208	0.00068365	0.00040075	0.00070874	0.00007446	0.00008363	0.00077216	0.00583247	0.00316039	0.00034758
TT[C>T]TA	0.00127928	0.00229282	0.00158158	0.00012947	0.00151442	0.00179976	0.00199571	0.00130154	0.00043745	0.00069969	0.00112496	0.00119771	0.00082849
TT[C>T]TC	0.00179238	0.00314831	0.00182064	0.00030586	0.00114123	0.00166277	0.00297518	0.00185713	0.00029585	0.00154847	0.00148332	0.00096871	0.00065823
TT[C>T]TG	0.00207140	0.00276591	0.00206212	0.00013922	0.00159857	0.00273675	0.00263530	0.00080903	0.00047446	0.00171639	0.00119790	0.00137556	0.00073673
TT[C>T]TT	0.00193172	0.00444368	0.00254720	0.00031496	0.00179707	0.00270210	0.00286851	0.00286318	0.00042848	0.00188481	0.00162001	0.00109984	0.00149531
TT[T>A]AA	0.00075446	0.00213411	0.00040236	0.00569391	0.00096076	0.00238507	0.00666221	0.00155353	0.01416773	0.00368258	0.00213445	0.00282106	0.00070413
TT[T>A]AC	0.00131137	0.00061172	0.00074171	0.00356551	0.00022912	0.00079514	0.00044879	0.00047701	0.00183318	0.00014805	0.00040623	0.00051452	0.00021130
TT[T>A]AG	0.00066864	0.00021958	0.00026554	0.00461285	0.00004548	0.00009927	0.00023401	0.00047660	0.01250281	0.00025946	0.00025772	0.00016638	0.00015067
TT[T>A]AT	0.00198887	0.00141930	0.00171083	0.01061966	0.00019156	0.00135361	0.00086178	0.00138051	0.01788194	0.00036979	0.00086069	0.00070475	0.00046991
TT[T>A]CA	0.00195325	0.00105723	0.00135709	0.00208294	0.00013460	0.00119463	0.00078960	0.00111535	0.00212390	0.00075799	0.00081630	0.00032339	0.00099898
TT[T>A]CC	0.00270644	0.00084439	0.00098408	0.00077695	0.00043375	0.00152006	0.00068799	0.00065496	0.00019156	0.00047029	0.00060075	0.00034042	0.00044222
TT[T>A]CG	0.00013402	0.00010955	0.00011704	0.00012440	0.00003581	0.00002037	0.00002922	0.00003723	0.00016727	0.00000467	0.00000000	0.00003148	0.00006784
TT[T>A]CT	0.00297944	0.00207503	0.00126773	0.00335995	0.00037166	0.00190014	0.00144769	0.00140193	0.00162272	0.00060486	0.00084715	0.00045562	0.00121179
TT[T>A]GA	0.00087981	0.00085609	0.00023525	0.00448448	0.00030148	0.00082866	0.00041418	0.00067369	0.00651698	0.00007927	0.00035123	0.00020535	0.00029224
TT[T>A]GC	0.00101454	0.00048474	0.00041159	0.00270932	0.00017208	0.00064524	0.00012524	0.00037105	0.00117934	0.00018019	0.00040475	0.00021387	0.00074090
TT[T>A]GG	0.00073914	0.00049446	0.00061205	0.00547445	0.00019825	0.00064031	0.00011579	0.00020134	0.00549938	0.00046145	0.00039735	0.00010966	0.00015513
TT[T>A]GT	0.00150025	0.00065960	0.00069230	0.00899233	0.00071551	0.00119282	0.00041276	0.00015051	0.00875022	0.00034135	0.00049871	0.00012492	0.00039354
TT[T>A]TA	0.00198280	0.00100855	0.00080807	0.00281945	0.00017856	0.00150953	0.00072915	0.00235721	0.00419241	0.00132043	0.00091607	0.00092509	0.00037875
TT[T>A]TC	0.00187519	0.00099302	0.00059934	0.00104216	0.00044526	0.00102927	0.00054681	0.00112343	0.00034749	0.00039669	0.00054345	0.00020034	0.00038629
TT[T>A]TG	0.00161931	0.00048767	0.00072480	0.00227066	0.00030457	0.00055768	0.00024008	0.00077783	0.00456393	0.00044561	0.00053506	0.00036251	0.00020065
TT[T>A]TT	0.00414926	0.00273270	0.00184409	0.00240535	0.00063797	0.00240603	0.00227784	0.00366889	0.00191974	0.00201527	0.00164477	0.00126423	0.00068373
TT[T>C]AA	0.00189978	0.00072700	0.00125335	0.00057425	0.00142281	0.00137874	0.00181996	0.00041391	0.00274218	0.00099905	0.00068353	0.00286542	0.00557829
TT[T>C]AC	0.00163803	0.00061721	0.00045469	0.00056450	0.00068003	0.00091819	0.00093206	0.00016026	0.00106195	0.00056003	0.00071087	0.00267004	0.00376769
TT[T>C]AG	0.00166220	0.00097793	0.00097528	0.00158020	0.00124239	0.00150092	0.00082774	0.00040325	0.00751801	0.00071644	0.00088314	0.00181797	0.00338533
TT[T>C]AT	0.00273419	0.00137775	0.00139908	0.00231440	0.00121379	0.00138156	0.00221230	0.00046686	0.00700912	0.00095673	0.00153878	0.00591862	0.01086873
TT[T>C]CA	0.00043986	0.00056551	0.00039917	0.00009802	0.00029882	0.00033749	0.00183968	0.00056387	0.00031528	0.00068473	0.00057443	0.00143176	0.00505864
TT[T>C]CC	0.00057596	0.00012180	0.00034885	0.00001372	0.00046729	0.00066083	0.00275581	0.00057719	0.00019285	0.00085184	0.00080995	0.00262180	0.00424950
TT[T>C]CG	0.00001008	0.00004241	0.00004964	0.00000226	0.00003353	0.00004081	0.00022943	0.00002183	0.00001010	0.00012971	0.00000629	0.00019546	0.00015411
TT[T>C]CT	0.00126761	0.00074170	0.00061376	0.00020674	0.00075685	0.00081712	0.00378815	0.00181313	0.00042914	0.00114338	0.00091427	0.00166518	0.00632433
TT[T>C]GA	0.00079803	0.00053421	0.00031501	0.00015947	0.00065903	0.00077391	0.00058432	0.00034525	0.00078797	0.00067185	0.00036924	0.00173932	0.00284623
TT[T>C]GC	0.00046347	0.00013476	0.00033517	0.00017715	0.00053213	0.00075857	0.00100281	0.00007473	0.00038145	0.00048353	0.00034099	0.00071871	0.00304412
TT[T>C]GG	0.00094581	0.00044106	0.00056357	0.00050695	0.00178755	0.00118481	0.00106491	0.00021512	0.00118432	0.00085648	0.00044552	0.00084372	0.00165377
TT[T>C]GT	0.00099445	0.00051453	0.00101156	0.00049882	0.00139135	0.00100531	0.00124281	0.00033650	0.00190449	0.00071821	0.00063089	0.00157715	0.00557589
TT[T>C]TA	0.00088789	0.00081226	0.00093124	0.00016204	0.00061820	0.00095807	0.00157726	0.00022397	0.00061842	0.00053010	0.00063867	0.00186061	0.00314070
TT[T>C]TC	0.00098701	0.00052975	0.00057479	0.00013479	0.00022295	0.00038786	0.00113371	0.00063901	0.00010802	0.00117968	0.00063474	0.00183442	0.00464008
TT[T>C]TG	0.00122978	0.00118277	0.00050802	0.00035702	0.00197744	0.00140053	0.00162655	0.00058387	0.00118775	0.00098772	0.00063448	0.00194064	0.00262704
TT[T>C]TT	0.00243217	0.00151495	0.00117209	0.00022631	0.00131177	0.00084381	0.00327749	0.00058577	0.00058405	0.00143340	0.00119895	0.00824078	0.00499813
TT[T>G]AA	0.00239264	0.00101275	0.00105764	0.00021640	0.00129009	0.00051711	0.00181335	0.00019720	0.00177749	0.00079152	0.00042059	0.00015317	0.00033480
TT[T>G]AC	0.00056833	0.00031007	0.00008249	0.00018349	0.00030319	0.00002690	0.00039281	0.00015521	0.00033095	0.00012706	0.00001473	0.00006854	0.00012727
TT[T>G]AG	0.00079606	0.00018209	0.00030999	0.00027067	0.00039683	0.00015857	0.00048860	0.00002929	0.00092511	0.00021732	0.00005967	0.00000532	0.00032169
TT[T>G]AT	0.00114128	0.00058971	0.00041073	0.00059331	0.00064677	0.00008634	0.00115307	0.00029768	0.00183328	0.00025932	0.00042178	0.00016585	0.00035116
TT[T>G]CA	0.00299564	0.00091724	0.00064965	0.00013412	0.00097289	0.00050025	0.00100354	0.00024722	0.00043240	0.00077994	0.00055280	0.00013963	0.00044031
TT[T>G]CC	0.00177430	0.00058797	0.00016200	0.00009729	0.00088286	0.00021727	0.00025111	0.00014763	0.00005060	0.00042206	0.00066133	0.00005680	0.00045226
TT[T>G]CG	0.00011295	0.00000747	0.00001478	0.00000444	0.00007091	0.00001573	0.00007726	0.00004814	0.00003078	0.00001503	0.00008071	0.00000000	0.00004784
TT[T>G]CT	0.00333827	0.00046723	0.00108493	0.00016175	0.00163573	0.00068544	0.00073301	0.00016290	0.00037678	0.00077207	0.00109377	0.00018820	0.00051506
TT[T>G]GA	0.00168609	0.00069465	0.00066685	0.00019717	0.00067368	0.00078409	0.00111173	0.00051474	0.00143855	0.00049897	0.00047198	0.00019292	0.00025737
TT[T>G]GC	0.00081550	0.00027986	0.00030151	0.00022592	0.00070042	0.00036997	0.00064933	0.00037573	0.00026209	0.00041891	0.00032557	0.00012353	0.00037658
TT[T>G]GG	0.00087805	0.00038573	0.00014328	0.00004734	0.00040565	0.00028585	0.00064620	0.00021865	0.00042877	0.00052445	0.00029852	0.00019443	0.00016706
TT[T>G]GT	0.00126626	0.00043557	0.00104552	0.00077824	0.00090514	0.00069560	0.00105633	0.00082808	0.00160154	0.00028048	0.00054361	0.00020566	0.00019142
TT[T>G]TA	0.00455043	0.00173840	0.00117419	0.00017241	0.00146166	0.00094889	0.00197851	0.00031795	0.00075418	0.00068636	0.00119650	0.00045462	0.00065969
TT[T>G]TC	0.00329758	0.00071029	0.00036642	0.00011742	0.00109192	0.00049736	0.00129603	0.00023791	0.00021707	0.00035864	0.00065802	0.00027992	0.00088851
TT[T>G]TG	0.00150634	0.00056433	0.00033490	0.00010422	0.00103098	0.00037825	0.00091556	0.00023445	0.00064485	0.00037060	0.00064689	0.00017617	0.00027185
TT[T>G]TT	0.00780104	0.00209623	0.00175771	0.00041084	0.00348298	0.00135707	0.00321990	0.00047700	0.00046295	0.00122334	0.00176162	0.00050028	0.00165916

## Sheet: Supplementary table 3
Supplementary Table 3: DBS de novo signatures extracted from 962 ccRCC cases
Mutation Type	DBS_A	DBS_B	DBS_C	DBS_D
AC>CA	0.02366703	0.00336775	0.00871864	0.00503114
AC>CG	0.00227259	0.00024070	0.00123794	0.00190918
AC>CT	0.02530510	0.00120051	0.01500850	0.00237222
AC>GA	0.01886240	0.00979680	0.01336069	0.00158594
AC>GG	0.00606627	0.00025675	0.00303981	0.00263499
AC>GT	0.01210391	0.00039230	0.01328509	0.00031640
AC>TA	0.03117654	0.00100704	0.02076491	0.00933111
AC>TG	0.01090834	0.00052358	0.01315592	0.00013060
AC>TT	0.02771023	0.00894749	0.01870809	0.00251075
AT>CA	0.00745664	0.00035310	0.00438687	0.00223810
AT>CC	0.00199375	0.00071658	0.00036248	0.00123446
AT>CG	0.00062550	0.00024766	0.00115627	0.00155349
AT>GA	0.00320348	0.00048533	0.00325604	0.00845878
AT>GC	0.00029339	0.00006107	0.00051382	0.00036851
AT>TA	0.01265032	0.00094795	0.00663457	0.00293144
CC>AA	0.00000034	0.43149542	0.00006840	0.00037896
CC>AG	0.01069506	0.05513403	0.03117881	0.00397481
CC>AT	0.00251755	0.05439674	0.18239298	0.00553983
CC>GA	0.00613710	0.01711114	0.00879231	0.00085171
CC>GG	0.00303396	0.00159962	0.00647223	0.00268544
CC>GT	0.00877437	0.01029889	0.00962892	0.00415748
CC>TA	0.01174007	0.01922109	0.01065654	0.00994449
CC>TG	0.00371166	0.00453298	0.01253201	0.00199377
CC>TT	0.01994498	0.02259226	0.02331462	0.00585993
CG>AT	0.00199051	0.00074045	0.00123265	0.00146010
CG>GC	0.00000149	0.00011289	0.00002680	0.00015095
CG>GT	0.00023008	0.00229093	0.00073928	0.00024229
CG>TA	0.00076082	0.00013215	0.00106621	0.00051120
CG>TC	0.00088981	0.00123202	0.00040084	0.00127668
CG>TT	0.00385159	0.00364178	0.00196773	0.00039108
CT>AA	0.01866839	0.01251507	0.00912480	0.00960691
CT>AC	0.01044261	0.00105475	0.01680585	0.00569839
CT>AG	0.00487010	0.00758323	0.00589755	0.00057029
CT>GA	0.00229986	0.00036805	0.00165370	0.00312897
CT>GC	0.00192350	0.00002641	0.00112548	0.00063377
CT>GG	0.00127382	0.00021524	0.00155999	0.00050315
CT>TA	0.01209123	0.00629426	0.00725058	0.01808698
CT>TC	0.01511165	0.00038343	0.01002106	0.00065994
CT>TG	0.00161340	0.00335153	0.00164227	0.00600496
GC>AA	0.07193145	0.05005780	0.03041251	0.01018321
GC>AG	0.04367477	0.00613555	0.06265972	0.00971442
GC>AT	0.06658159	0.00441783	0.06394111	0.01683102
GC>CA	0.01934822	0.00304958	0.02012463	0.00996847
GC>CG	0.00134651	0.00010475	0.00151306	0.00098246
GC>TA	0.01574442	0.00191257	0.02921590	0.00031415
TA>AT	0.00004551	0.00002355	0.00080078	0.16094933
TA>CG	0.00024178	0.00003704	0.00017513	0.00644311
TA>CT	0.00000115	0.00000158	0.00000294	0.11690854
TA>GC	0.00010873	0.00039910	0.00017728	0.00286647
TA>GG	0.00164896	0.00023969	0.00232373	0.00980494
TA>GT	0.00000134	0.00001143	0.00000427	0.05618043
TC>AA	0.05738055	0.10510628	0.01678459	0.18018691
TC>AG	0.01623893	0.00700311	0.01266632	0.00799556
TC>AT	0.09761582	0.01399790	0.07436840	0.02395770
TC>CA	0.03758678	0.01225332	0.02086271	0.01512029
TC>CG	0.00461543	0.00030517	0.00192777	0.00047311
TC>CT	0.03709320	0.00702436	0.03345495	0.01822673
TC>GA	0.01735198	0.02777206	0.01095548	0.00704212
TC>GG	0.00085244	0.00055880	0.00294207	0.00095776
TC>GT	0.01022388	0.00427079	0.00600282	0.00543547
TG>AA	0.00405486	0.00701607	0.01027081	0.02281667
TG>AC	0.00407385	0.00039912	0.00462812	0.00386415
TG>AT	0.02921129	0.01260417	0.02621180	0.04884615
TG>CA	0.00729840	0.00125693	0.00835943	0.00243813
TG>CC	0.00426512	0.00100426	0.00416147	0.00013112
TG>CT	0.02111919	0.03522433	0.01305388	0.01212043
TG>GA	0.00031042	0.00342604	0.00131824	0.01915110
TG>GC	0.00024495	0.00176492	0.00032325	0.00051919
TG>GT	0.00656801	0.00348369	0.00940186	0.00525343
TT>AA	0.03259363	0.00031315	0.01825792	0.06266200
TT>AC	0.01724393	0.00007458	0.01251459	0.01054644
TT>AG	0.01346197	0.00024223	0.00384538	0.01556096
TT>CA	0.01574796	0.00124235	0.01394452	0.00064064
TT>CC	0.00753410	0.00114737	0.00778031	0.00275531
TT>CG	0.00495335	0.00030501	0.00097545	0.00098567
TT>GA	0.00263981	0.00021763	0.00233771	0.00134789
TT>GC	0.00153457	0.00065014	0.00174095	0.00271044
TT>GG	0.00064174	0.00007683	0.00041688	0.00018887

## Sheet: Supplementary table 4
Supplementary Table 4: ID de novo signatures extracted from 962 ccRCC cases
Mutation Type	ID_A	ID_B	ID_C	ID_D	ID_E	ID_F	ID_G
1:Del:C:0	0.04567465	0.03959383	0.05169788	0.15988547	0.00598192	0.01119788	0.02427346
1:Del:C:1	0.02797802	0.02834772	0.10619410	0.07668555	0.00337925	0.01268544	0.01653538
1:Del:C:2	0.02474707	0.02548941	0.05287559	0.05656766	0.00358347	0.00693091	0.00723916
1:Del:C:3	0.01074624	0.01501404	0.03862287	0.01753668	0.00640787	0.00509897	0.00238724
1:Del:C:4	0.00473704	0.00311503	0.01125206	0.01645293	0.01409584	0.00090085	0.00161771
1:Del:C:5	0.00013677	0.00015788	0.00573968	0.00289307	0.03909607	0.00000534	0.00040209
1:Del:T:0	0.05593128	0.05209673	0.21323872	0.01044800	0.00352757	0.01603023	0.02206832
1:Del:T:1	0.07799480	0.05887788	0.11431327	0.01029226	0.00362691	0.01010581	0.02702172
1:Del:T:2	0.10128431	0.09680363	0.05769072	0.04608796	0.00629419	0.00553007	0.03381388
1:Del:T:3	0.06992223	0.08486703	0.03864648	0.04501117	0.01185383	0.00730351	0.03092700
1:Del:T:4	0.04242773	0.05898071	0.01990450	0.02247403	0.02767773	0.00264716	0.01269154
1:Del:T:5	0.02767169	0.02668056	0.00484058	0.00331168	0.52871977	0.00932823	0.00091003
1:Ins:C:0	0.00140539	0.00268627	0.00228553	0.00802225	0.00141326	0.00189702	0.01113755
1:Ins:C:1	0.00310469	0.01190495	0.00057783	0.00434865	0.00028021	0.00262378	0.00549012
1:Ins:C:2	0.00650760	0.00995578	0.00147472	0.00152820	0.00046851	0.00233340	0.00491284
1:Ins:C:3	0.00095311	0.00384631	0.00171284	0.00535204	0.00087751	0.00053871	0.00138246
1:Ins:C:4	0.00075185	0.00124437	0.00010835	0.00178330	0.00297922	0.00096749	0.00013315
1:Ins:C:5	0.00018192	0.00247994	0.00126133	0.00076543	0.01548702	0.01533615	0.00057055
1:Ins:T:0	0.00338543	0.01059001	0.00623642	0.01273514	0.00131540	0.00303558	0.00470687
1:Ins:T:1	0.01114678	0.05001842	0.01262155	0.04366576	0.00098499	0.00696539	0.02711207
1:Ins:T:2	0.02797255	0.06496764	0.01057210	0.01246541	0.00797916	0.00294911	0.00765007
1:Ins:T:3	0.01604607	0.03467960	0.00581943	0.02138124	0.00631098	0.00397184	0.01251956
1:Ins:T:4	0.00813642	0.01826837	0.00330097	0.00747613	0.00517927	0.01019681	0.00133620
1:Ins:T:5	0.00862787	0.01141538	0.00027934	0.00810925	0.20356757	0.71254885	0.20775494
2:Del:R:0	0.02738081	0.01899729	0.02385067	0.00531908	0.00212788	0.00697668	0.01139054
2:Del:R:1	0.01657289	0.01527170	0.05613034	0.00686159	0.00962082	0.00786121	0.01063727
2:Del:R:2	0.00176823	0.00271441	0.02322644	0.00259928	0.00391385	0.00081943	0.00122996
2:Del:R:3	0.00004526	0.00000508	0.00668162	0.00162252	0.00308157	0.00008133	0.00138111
2:Del:R:4	0.00000264	0.00013938	0.00180121	0.00009264	0.00238556	0.00000128	0.00025716
2:Del:R:5	0.00002713	0.00033155	0.00049256	0.00004971	0.00170746	0.00908999	0.26470486
3:Del:R:0	0.01747805	0.00830384	0.00495202	0.00640941	0.00065568	0.00085513	0.00283847
3:Del:R:1	0.00369437	0.00442482	0.00300516	0.04175318	0.01135199	0.00402274	0.00963829
3:Del:R:2	0.00020688	0.00101398	0.00049782	0.00662158	0.00416974	0.00072389	0.00204616
3:Del:R:3	0.00002859	0.00012623	0.00010400	0.00144214	0.00075939	0.00034662	0.00184129
3:Del:R:4	0.00014070	0.00010707	0.00005494	0.00042429	0.00027355	0.00041264	0.00528419
3:Del:R:5	0.00002529	0.00012581	0.00004982	0.00004988	0.00026979	0.00095975	0.01877467
4:Del:R:0	0.01479737	0.00432191	0.00285339	0.00267925	0.00045399	0.00253246	0.00598991
4:Del:R:1	0.00155242	0.00282176	0.00219556	0.03414144	0.00630123	0.00087049	0.01275140
4:Del:R:2	0.00019428	0.00049624	0.00016080	0.00609582	0.00150216	0.00055856	0.00222670
4:Del:R:3	0.00014137	0.00030331	0.00011157	0.00284355	0.00047298	0.00005845	0.00183112
4:Del:R:4	0.00017950	0.00002833	0.00002620	0.00149221	0.00040760	0.00004483	0.00048765
4:Del:R:5	0.00004106	0.00005775	0.00001370	0.00024504	0.00011625	0.00015941	0.00090341
5:Del:R:0	0.08640731	0.02637961	0.01685377	0.03963449	0.00118000	0.01151070	0.02276130
5:Del:R:1	0.00179741	0.00066907	0.00003437	0.00890581	0.00125434	0.00105385	0.00387492
5:Del:R:2	0.00014993	0.00007916	0.00001160	0.00101002	0.00030375	0.00041557	0.00071546
5:Del:R:3	0.00000428	0.00002216	0.00000767	0.00012459	0.00024243	0.00039729	0.00126991
5:Del:R:4	0.00001100	0.00000068	0.00003031	0.00013068	0.00003504	0.00002449	0.00101609
5:Del:R:5	0.00000486	0.00000016	0.00000160	0.00003316	0.00000000	0.00001927	0.00024180
2:Ins:R:0	0.00131017	0.01327078	0.00376734	0.00467326	0.00069850	0.00079899	0.00800270
2:Ins:R:1	0.00496079	0.03761989	0.00326139	0.00965539	0.00074549	0.00176121	0.00076319
2:Ins:R:2	0.00255983	0.01482784	0.00154666	0.00069771	0.00036582	0.00111137	0.00367039
2:Ins:R:3	0.00111662	0.00198405	0.00024006	0.00014453	0.00070678	0.00038910	0.00149233
2:Ins:R:4	0.00019010	0.00009008	0.00022169	0.00035338	0.00283440	0.00085584	0.00026296
2:Ins:R:5	0.00000000	0.00000000	0.00000259	0.00000447	0.01604505	0.01247321	0.00627382
3:Ins:R:0	0.00022246	0.00865556	0.00077334	0.00112265	0.00014192	0.00004713	0.00143898
3:Ins:R:1	0.00260436	0.01083659	0.00152975	0.00236294	0.00008173	0.00326703	0.00325991
3:Ins:R:2	0.00076024	0.00180257	0.00004958	0.00034517	0.00011615	0.00013113	0.00060292
3:Ins:R:3	0.00001802	0.00010385	0.00004653	0.00019643	0.00006336	0.00000246	0.00009298
3:Ins:R:4	0.00001908	0.00000111	0.00001575	0.00004620	0.00008206	0.00003226	0.00024214
3:Ins:R:5	0.00000511	0.00001603	0.00001267	0.00021737	0.00080299	0.00022094	0.00016757
4:Ins:R:0	0.00051305	0.00437409	0.00052016	0.00177570	0.00007667	0.00110616	0.00242465
4:Ins:R:1	0.00146061	0.00616363	0.00136458	0.00369197	0.00008860	0.00134557	0.00133313
4:Ins:R:2	0.00003755	0.00024774	0.00039980	0.00051294	0.00001220	0.00010071	0.00004390
4:Ins:R:3	0.00000575	0.00001410	0.00000479	0.00004434	0.00001956	0.00032367	0.00007284
4:Ins:R:4	0.00004356	0.00000379	0.00003082	0.00003926	0.00012585	0.00003464	0.00001080
4:Ins:R:5	0.00001886	0.00000013	0.00000719	0.00003508	0.00017442	0.00033368	0.00060184
5:Ins:R:0	0.00169903	0.00986342	0.00072143	0.00312092	0.00021345	0.00288815	0.00560176
5:Ins:R:1	0.00961198	0.01049779	0.00229238	0.03027008	0.00000207	0.00734443	0.00961935
5:Ins:R:2	0.00008009	0.00005798	0.00021296	0.00031177	0.00001341	0.00073318	0.00018173
5:Ins:R:3	0.00001105	0.00001508	0.00000302	0.00024075	0.00000000	0.00009278	0.00013212
5:Ins:R:4	0.00002791	0.00001564	0.00005035	0.00007010	0.00002940	0.00006336	0.00007598
5:Ins:R:5	0.00000060	0.00000000	0.00000260	0.00002938	0.00001517	0.00008769	0.00011373
2:Del:M:1	0.02295662	0.01834514	0.03953384	0.01178741	0.00878102	0.01384915	0.00973970
3:Del:M:1	0.01432145	0.00868454	0.00210806	0.00534125	0.00024588	0.00043961	0.00558147
3:Del:M:2	0.00862177	0.00535650	0.00445127	0.01517452	0.00482535	0.00242646	0.01170115
4:Del:M:1	0.01218121	0.00467114	0.00334573	0.00602835	0.00110265	0.00134347	0.00321518
4:Del:M:2	0.00689000	0.00263392	0.00271152	0.01511699	0.00201347	0.00320370	0.00821426
4:Del:M:3	0.00346396	0.00308300	0.00175756	0.02194731	0.00342820	0.00108620	0.00956410
5:Del:M:1	0.07235323	0.02028793	0.01006779	0.03894039	0.00090061	0.01457186	0.02139428
5:Del:M:2	0.04230004	0.01043606	0.00828299	0.02699744	0.00036043	0.00939854	0.01564384
5:Del:M:3	0.02318097	0.00315420	0.00336542	0.01344129	0.00078338	0.00789983	0.01204341
5:Del:M:4	0.00948080	0.00259087	0.00213513	0.01032579	0.00040781	0.00539862	0.00216538
5:Del:M:5	0.00685006	0.00147219	0.00074925	0.00907690	0.00002163	0.00391333	0.00556800

## Sheet: Supplementary table 5
Supplementary Table 5: Activities of decomposed COSMIC signatures in ccRCC cases
Sample	SBS1	SBS2	SBS4	SBS5	SBS12	SBS13	SBS18	SBS21	SBS22a	SBS22b	SBS44	SBS40a	SBS40b	SBS40c	DBS2	DBS4	DBS9	DBS_C	DBS_D	ID1	ID2	ID3	ID5	ID8	ID9	ID11	ID12	ID_C
PD37458a	0	0	0	0	0	0	0	0	0	0	0	2426.3	2517.94	0	10.7308	20.4883	0	0	0	0	0	0	768.288	173.324	0	0	0	0
PD37459a	111.463	0	0	0	0	0	0	0	0	0	0	0	1902.59	0	0	0	0	0	0	0	0	0	427.138	89.7918	0	0	0	0
PD37461a	103.148	0	803.426	0	0	0	0	0	0	0	0	1032.53	1157.47	0	10.9131	0	0	0	0	0	0	0	300.618	73.3874	0	0	0	0
PD37462a	0	0	592.226	0	0	0	0	0	0	0	0	828.991	1736.73	0	9.37064	0	0	0	0	0	0	0	327.606	66.3303	0	0	0	0
PD37463a	0	0	1854.27	0	0	0	0	0	6877.73	8023.6	0	2844.42	2450.34	0	31.0542	0	0	0	54.3095	0	0	0	557.335	109.993	0	0	0	0
PD37464a	0	0	749.038	0	0	0	0	0	659.635	1048.79	0	2028.33	1033	0	8.29176	0	0	0	20.6748	0	0	0	410.718	70.7906	0	0	0	0
PD37466a	0	0	990.396	0	0	0	0	0	1348.98	1301.09	0	2821.48	0	0	16.3639	15.5416	0	0	0	0	0	0	458.113	75.7419	0	0	0	0
PD37467a	361.931	0	0	0	0	0	365.364	0	0	0	0	1813.53	1577.27	0	10.8587	0	0	0	0	78.0439	0	0	511.044	125.577	0	0	0	0
PD37468a	0	0	899.47	0	0	348.855	723.801	0	0	546.419	0	2729.51	5536.18	1667.54	15.6808	0	0	50.9701	0	0	0	0	1438.25	369.896	0	0	0	0
PD37469a	318.841	0	0	0	0	0	0	0	0	2538.98	0	1451.78	2049.2	0	0	0	0	0	0	0	0	0	786.152	128.346	0	0	0	0
PD37470a	679.222	0	1018.85	2426.01	0	0	0	0	0	0	0	0	4230.22	0	0	0	51.9118	0	0	75.969	0	0	1191.56	286.763	0	0	0	0
PD37472a	266.237	0	1160.77	0	0	0	0	0	0	0	0	3557.87	2165.45	0	12.6072	18.0331	0	0	0	0	0	0	788.567	164.534	0	0	0	0
PD37473a	0	0	0	0	0	0	0	0	0	0	0	1234.42	2114.55	0	0	0	0	0	0	0	0	0	300.529	77.9302	0	0	0	0
PD37474a	101.088	0	555.327	0	0	0	0	0	0	0	0	0	1537.51	0	0	0	0	0	0	0	0	0	381.048	85.9058	0	0	0	0
PD37475a	0	0	894.486	0	0	0	0	0	0	0	0	1932.18	1791.9	0	13.7569	0	0	0	16.82	63.9897	0	0	805.654	158.006	0	0	0	0
PD37476a	0	0	573.336	0	0	0	0	0	0	0	0	0	1767.2	0	6.73093	0	0	0	0	24.5781	0	0	170.67	42.3647	0	0	0	0
PD37478a	0	0	0	0	0	0	0	0	0	0	0	1983.68	1127	0	8.07904	0	0	0	0	28.4568	0	0	234.511	66.9955	0	0	0	0
PD37479a	0	0	1117.9	0	0	0	0	0	0	0	0	2561.03	3772.88	0	0	20.7194	0	0	0	0	0	0	696.75	180.597	0	0	0	0
PD37480a	267.893	0	836.668	0	0	0	0	0	0	0	0	2176.08	1385.91	0	19.2493	0	0	0	0	85.826	0	0	495.895	135.559	0	0	0	0
PD37481a	0	0	0	0	0	305.177	0	0	0	0	0	2484.01	2765.75	0	0	0	46.6457	0	0	77.3266	0	0	779.515	171.534	0	0	0	0
PD37482a	422.212	0	0	0	0	124.466	0	0	0	0	0	1249.45	888.814	0	8.39428	0	0	0	0	38.4706	0	0	289.843	0	0	0	0	0
PD37483a	300.805	0	649.004	1204.07	0	0	480.044	0	0	0	0	1671.95	1493.7	0	14.9724	0	0	0	0	0	0	0	428.763	126.778	0	0	0	0
PD37484a	0	0	0	0	0	0	0	0	3717.84	7771.95	0	2217.55	0	0	14.6671	0	0	0	58.8044	0	0	0	0	70.9019	0	0	0	264.483
PD37485a	143.021	0	0	0	0	0	0	0	0	0	0	1187.97	1433.26	0	0	0	0	0	0	24.937	0	0	124.39	0	0	0	0	0
PD37486a	143.378	0	520.828	0	0	0	0	0	0	0	0	1774.55	813.537	0	9.84238	12.0732	0	0	0	0	0	0	251.603	67.8964	0	0	0	0
PD42572a	0	0	0	0	0	0	0	0	4014.78	3462.89	0	3120.32	0	0	17.5762	0	0	0	31.8579	111.344	0	171.508	421.089	0	0	0	0	0
PD42573a	219.212	0	0	0	0	0	0	0	0	498.057	0	1762.83	610.145	0	8.0126	0	0	0	0	86.0299	0	0	246.88	65.717	0	0	0	0
PD42574a	0	0	0	0	0	0	576.043	0	0	584.576	0	1176.43	1177.22	0	10.9177	0	0	0	0	37.7458	0	0	482.939	98.363	0	0	0	0
PD42576a	0	0	0	0	0	0	0	0	1092.71	3928.81	0	2255.99	1413.64	2091.36	16.5743	0	0	0	51.2922	49.2157	0	0	906.257	0	0	0	0	0
PD42578a	344.013	0	0	0	0	0	0	0	0	0	0	2942.91	1639.09	0	0	0	0	0	0	65.4614	0	0	603.21	99.2727	0	0	0	0
PD42580a	144.335	0	0	0	0	0	0	0	0	0	0	947.887	1308.96	0	0	0	0	0	0	41.7659	0	0	287.413	97.6842	0	0	0	0
PD42585a	0	0	1402.73	0	0	0	0	0	1601.71	1036.91	0	3448.3	2284.19	0	23.1081	0	0	0	0	0	0	0	790.572	98.1584	0	0	0	0
PD42586a	83.3816	0	244.252	0	0	0	0	0	0	0	0	776.368	867.172	0	0	0	0	0	0	44.0515	0	0	238.947	48.3621	0	0	0	0
PD42587a	0	0	1087.73	0	0	0	0	0	4515.38	4227.82	0	2405.98	0	0	29.0617	0	0	0	48.8779	43.1666	0	0	285.151	0	0	0	0	310.232
PD42590a	140.318	0	1090.44	0	0	133.396	0	0	0	0	0	2371.49	750.636	0	19.081	0	0	0	0	35.3849	0	0	316.973	74.4607	0	0	0	0
PD42591a	0	0	0	0	0	0	0	0	27508.6	14370.4	0	0	0	0	26.0208	0	0	0	152.41	81.2193	0	0	0	0	0	0	0	1107.87
PD42592a	166.028	0	0	0	0	0	0	0	0	773.077	0	2346.13	1217.11	0	8.46497	0	0	0	20.5528	179.718	0	0	639.35	123.028	0	0	0	0
PD42593a	222.851	0	872.872	0	0	0	0	0	0	0	0	2025.41	974.102	0	15.5427	0	0	0	0	44.1159	0	0	314.471	92.3832	0	0	0	0
PD42595a	0	0	0	0	0	130.369	0	0	0	0	0	1686.63	1473.75	0	0	0	0	0	0	50.645	0	0	376.711	111.536	0	0	0	0
PD42596a	0	0	0	0	0	0	0	0	0	0	0	757.115	937.181	0	0	0	0	0	0	48.2083	0	0	372.475	0	0	0	0	0
PD42671a	155.998	0	854.163	0	0	0	0	0	0	0	0	2303.25	1806.98	0	12.1925	0	0	0	0	53.2702	0	0	496.289	133.374	0	0	0	0
PD42672a	116.901	0	0	0	0	0	0	0	0	400.75	0	1137.83	1265	1509.65	0	0	39.3686	0	0	0	0	0	550.281	132.536	0	0	0	0
PD42673a	220.571	0	665.437	0	0	0	0	0	0	421.542	0	2277.64	2847.61	0	10.7027	0	0	0	0	61.4617	0	0	640.79	178.624	0	0	0	0
PD42674a	143.336	0	688.854	0	0	0	0	0	0	775.586	0	1568.35	682.826	0	8.31192	0	0	0	0	54.364	0	0	335.883	60.7935	0	0	0	0
PD42675a	130.464	0	340.198	0	0	0	0	0	0	0	0	646.557	1581.98	0	0	0	0	0	0	51.5581	0	0	501.798	124.068	0	0	0	0
PD42676a	158.51	0	0	0	0	0	0	0	0	248.647	0	1810.55	1085.91	0	0	0	0	0	0	41.071	0	0	424.162	95.8557	0	0	0	0
PD42677a	174.91	0	0	0	0	0	0	0	0	1066.66	0	0	826.961	0	0	0	0	40.036	24.1236	66.5518	0	0	385.859	105.683	0	0	0	0
PD42876a	0	0	0	0	0	0	0	0	2791.58	7986.55	0	0	2258.48	0	12.0309	0	0	0	57.5585	0	0	0	769.833	173.434	0	0	0	0
PD42882a	0	0	1609.57	0	0	0	0	0	0	0	0	3067.14	0	1669.59	49.951	0	0	0	0	71.8502	0	200.254	723.518	138.475	0	0	0	0
PD42884a	0	0	725.223	0	0	0	0	0	1756.44	1628.71	0	0	1700.59	0	14.8856	0	0	46.4634	0	67.9685	0	0	780.545	167.896	0	0	0	0
PD42885a	0	0	697.582	0	0	0	0	0	4399.81	1072.57	0	0	1039.42	0	23.18	0	0	0	25.0007	36.612	0	132.177	336.496	68.2023	0	0	0	0
PD42886a	324.035	0	0	0	0	0	742.67	0	1430.03	0	0	3501.65	1386.26	0	19.4411	0	0	0	0	169.997	0	0	439.019	102.392	0	0	0	0
PD42887a	0	0	0	0	0	0	0	0	3523.98	5868.03	0	0	2247.36	3530.83	0	0	0	0	43.616	0	0	0	776.527	169.552	0	0	0	0
PD42890a	0	0	1760.93	0	0	0	0	0	3734.36	5662.99	0	4827.05	3270.67	0	27.1068	41.3668	0	0	84.6175	81.1476	0	0	1338.76	285.146	0	0	0	0
PD42891a	246.371	0	730.725	0	0	175.677	688.059	0	0	660.657	0	1771.45	1827.74	0	0	0	0	31.0552	0	195.093	0	0	457.638	136.355	0	0	0	0
PD42893a	222.797	0	0	0	0	0	0	0	0	332.493	0	2420.04	713.761	0	0	0	0	0	17.365	86.5454	0	0	452.63	0	0	0	0	0
PD42894a	0	0	1229.92	0	0	0	0	0	7870.06	4302.53	0	0	3761.9	0	0	0	0	70.9933	83.0634	0	0	338.914	1363.69	212.477	0	0	0	0
PD42895a	0	0	0	0	0	0	0	0	918.539	1099.21	0	2557.93	2690.8	0	0	0	0	0	0	140.41	0	0	945.746	147.665	0	0	0	0
PD42896a	208.828	0	1115.27	0	0	0	0	0	1503.91	3980.51	0	2459.85	2089.58	0	24.9141	0	0	0	0	73.9469	0	0	541.004	158.83	0	0	0	0
PD42897a	210.756	0	1425.16	0	0	0	0	0	2258.71	3192.51	0	3230.41	1248.38	0	36.9681	0	0	0	34.2314	79.0278	0	0	636.141	115.687	0	0	0	0
PD42898a	0	0	0	0	0	0	0	0	19017.8	9382.82	0	0	0	0	23.7333	0	0	0	132.983	74.6442	0	0	569.056	0	0	0	0	526.459
PD42899a	0	0	0	0	0	0	0	0	13754.2	5135.76	0	0	0	0	52.4178	26.0528	0	0	93.3621	87.0488	0	0	439.445	181.493	0	0	0	731.606
PD42900a	1477.65	0	0	0	0	0	2294.63	1015.97	0	1479.02	1728.68	0	1848.53	0	0	0	0	0	23.7816	895.132	1933.38	0	0	0	0	0	0	0
PD42901a	131.103	0	0	0	291.936	0	0	0	0	0	0	2445.93	1002.01	0	0	0	0	25.398	0	60.8028	0	0	340.486	60.2538	0	0	0	0
PD42902a	152.07	0	0	0	0	0	0	0	0	0	0	1019.32	1148.59	0	0	0	0	0	0	53.5571	0	0	410.322	113.594	0	0	0	0
PD42903a	0	0	575.654	0	0	0	0	0	1549.27	943.655	0	2224.41	1384.06	0	13.3881	0	0	0	0	66.927	0	0	549.949	110.964	0	0	0	0
PD42904a	0	0	851.365	0	0	0	0	0	531.574	0	0	1769.33	1427.59	0	19.1625	0	0	0	0	34.8769	0	0	434.825	81.1581	0	0	0	0
PD42905a	0	0	0	0	0	0	0	0	7018.44	8435.47	0	3110.53	0	0	16.5002	0	0	0	94.8123	52.5038	0	0	373.989	0	0	0	0	393.963
PD42906a	0	0	0	0	0	0	0	0	2226.89	2531.64	0	1343.99	0	0	12.1	0	0	0	37.6632	62.8263	0	0	500.011	87.9471	0	0	0	0
PD46699a	253.906	0	732.454	0	0	0	0	0	0	0	0	2509.79	1940.24	0	14.8085	0	0	0	0	273.815	0	0	751.815	133.48	0	0	0	0
PD46700a	223.409	0	448.896	0	0	0	0	0	0	0	0	1158.11	785.644	0	0	0	0	0	0	41.621	0	0	270.307	61.9438	0	0	0	0
PD46701a	170.796	0	475.923	0	0	120.749	0	0	0	0	0	935.91	2025.21	0	10.5356	0	0	0	0	58.3469	0	0	595.925	139.549	0	0	0	0
PD46702a	0	0	0	0	0	0	0	0	0	0	0	1324.64	1840.53	0	10.6325	0	0	0	0	57.4951	0	0	442.017	139.504	121.451	0	0	0
PD46703a	197.323	0	854.608	0	415.237	0	0	0	0	0	0	2460.05	2484.17	1465.76	0	0	0	0	0	68.853	0	0	913.245	156.857	0	0	0	0
PD46704a	154.259	0	599.255	0	0	139.625	0	0	0	0	0	1702.72	847.873	0	0	0	0	0	0	73.4983	0	0	319.922	73.1791	0	0	0	0
PD46705a	0	0	0	0	0	0	0	0	6674.82	0	0	0	2018.15	0	31.748	0	0	0	48.6134	43.5635	0	0	761.835	147.971	0	0	0	0
PD46706a	188.864	0	708.824	0	0	0	0	0	0	0	0	2557.41	1566.74	1445.44	15.3708	0	0	52.7755	22.8535	81.3563	0	0	677.876	154.333	0	0	0	0
PD46707a	0	0	605.423	0	0	0	0	0	0	0	0	1468.22	1432.35	0	12.3773	0	0	0	0	52.2468	0	0	543.989	145.426	0	0	0	0
PD46708a	209.482	0	1004	0	510.357	0	0	0	0	0	0	3060.05	2204.57	0	14.9123	0	0	0	0	74.4627	0	0	866.195	147.714	0	0	0	0
PD46709a	224.848	0	0	0	0	509.979	0	0	0	367.338	0	0	1555.27	0	12.5889	0	0	0	0	109.445	73.6431	0	157.07	75.4628	0	0	0	0
PD46710a	187.041	0	610.448	0	0	0	0	0	0	0	0	1882.55	1707.75	0	11.0434	14.7209	0	0	0	66.9039	0	0	628.463	146.273	0	0	0	0
PD46711a	0	0	0	0	0	0	0	0	0	0	0	1258.26	1853.46	0	0	0	0	0	0	56.7485	0	0	573.172	117.94	0	0	0	0
PD46712a	0	0	0	0	0	0	0	0	0	0	0	1452.43	1731.87	972.595	0	0	0	0	0	0	0	0	691.189	112.283	0	0	0	0
PD46713a	231.642	0	1197.81	0	0	0	0	0	0	0	0	2379.78	2937.59	0	13.7993	0	0	0	0	96.7551	0	0	913.16	182.134	0	0	0	0
PD46714a	138.759	0	702.873	0	0	0	0	0	0	0	0	2323.87	2263.81	0	13.2855	0	0	0	0	76.1351	0	0	881.353	178.744	0	0	0	0
PD46716a	140.835	0	0	0	0	0	0	0	0	0	0	0	3052.87	0	12.0684	0	0	45.8125	0	76.0362	0	0	1040.2	168.81	0	0	0	0
PD46717a	168.804	0	846.748	0	0	0	0	0	0	0	0	2351.58	2614.4	0	10.5491	0	0	0	0	69.6614	0	0	953.898	314.772	0	0	0	0
PD46718a	98.5009	0	0	0	0	0	0	0	0	0	0	1023.57	492.681	0	0	0	0	0	0	56.3434	0	0	199.05	64.3478	0	0	0	0
PD46719a	110.698	0	571.9	0	0	0	0	0	0	0	0	1589.85	646.419	0	12.4933	0	0	0	0	65.4269	0	0	326.155	91.2706	0	0	0	0
PD46720a	505.589	0	0	0	0	155.844	812.949	0	0	0	0	2893.77	958.845	0	11.7524	0	0	0	0	118.919	70.5428	0	420.268	135.893	0	0	0	0
PD46721a	306.445	0	650.721	0	0	0	0	0	0	0	0	2077.74	0	0	11.0322	0	0	0	0	138.603	0	0	239.772	0	0	0	0	0
PD46722a	122.731	0	710.486	992.762	0	0	0	0	0	0	0	1729.24	657.502	0	16.2196	0	0	0	0	62.8991	0	0	329.547	109.29	0	0	0	0
PD46723a	175.628	0	0	0	0	0	0	0	0	0	0	2652.03	1203.38	0	10.8045	0	0	0	0	1072.42	0	0	528.141	0	0	0	0	0
PD46724a	131.217	0	0	0	0	0	0	0	0	0	0	1225.76	0	0	0	0	0	0	13.062	57.4096	0	0	187.779	0	0	0	0	0
PD46725a	155.779	0	0	0	0	0	0	0	0	0	0	1361.25	841.218	0	0	0	0	0	0	95.917	0	0	301.996	0	0	0	0	0
PD46726a	145.639	0	601.396	0	0	0	0	0	0	0	0	2052.73	1185	1385.18	0	0	0	0	0	77.14	0	0	631.691	93.2469	0	0	0	0
PD46727a	259.943	0	0	0	0	114.634	523.37	0	0	0	0	1604.14	0	0	9.61374	0	0	0	0	90.3053	0	0	100.546	0	0	0	0	0
PD46728a	171.238	0	505.862	0	0	0	0	0	0	0	0	1778.23	1129.8	0	10.8144	0	0	0	0	131.496	0	0	379.394	82.5878	0	0	0	0
PD46729a	284.776	0	0	0	0	130.603	0	0	0	0	0	2496.14	1283.98	0	0	12.4932	0	0	0	123.52	0	0	358.481	99.5888	0	0	0	0
PD46730a	173.444	0	0	0	0	0	0	0	0	0	0	745.545	0	0	0	0	0	0	0	149.256	0	0	0	0	0	0	80.9059	0
PD46731a	271.993	0	676.133	0	0	152.654	0	0	0	0	0	3163.94	1622.45	0	23.3628	0	0	0	0	128.196	0	0	402.288	111.411	0	0	0	0
PD46732a	177.602	0	530.069	1374.12	0	0	0	0	0	0	0	1215.85	1421.82	0	0	0	0	0	0	65.8718	0	0	481.249	116.703	0	0	0	0
PD46733a	322.114	0	0	0	0	105.659	0	0	0	0	0	1964.26	634.289	0	0	0	0	0	0	111.746	0	0	316.564	83.4072	0	0	0	0
PD46734a	263.914	0	616.695	0	0	175.845	0	0	0	0	0	2108.84	1717.17	0	20.335	19.4532	0	0	0	131.486	0	0	518.43	126.035	0	0	0	0
PD46735a	95.8728	0	417.71	0	0	0	0	0	0	0	0	1105.76	509.466	734.113	0	0	0	22.6997	0	57.8708	0	0	213.915	0	0	0	0	0
PD46736a	263.164	0	759.393	0	0	0	0	0	0	0	0	2607.46	0	0	13.6351	0	0	0	0	73.708	0	0	390.915	95.0152	0	0	0	0
PD46737a	200.308	0	0	0	0	0	0	0	0	0	0	1121.17	703.849	0	0	0	0	0	0	71.4795	0	0	269.732	0	0	0	0	0
PD46738a	108.598	0	483.526	0	0	0	0	0	0	0	0	1573.91	0	937.509	13.7556	0	0	0	0	47.9571	0	0	275.212	58.9281	0	0	0	0
PD46739a	110.102	0	0	0	0	0	0	0	0	0	0	1829.48	852.1	0	12.1123	11.2027	0	0	0	69.3129	0	0	336.647	100.562	0	0	0	0
PD46743a	0	0	1028.68	0	0	0	0	0	0	0	0	1904.98	3578.25	0	12.0515	0	0	45.8282	0	1201.59	0	0	1040.38	0	0	0	0	0
PD46744a	190.702	0	491.875	0	0	0	0	0	0	0	0	1455.91	947.956	0	0	0	0	33.3091	0	67.4347	0	0	444.281	109.601	0	0	0	0
PD46745a	176.27	0	0	0	0	0	0	0	0	0	0	1734.25	1539.61	0	0	0	0	0	0	67.285	0	0	482.177	117.109	0	0	0	0
PD46748a	265.354	0	0	0	0	0	0	0	0	0	0	2372.31	2462.4	0	0	0	0	0	0	167.953	0	0	782.796	182.348	0	0	0	0
PD46749a	0	0	1876.89	0	0	0	0	0	0	0	0	3601.75	0	0	53.4284	0	0	0	0	88.6183	0	165.235	517.523	149.768	0	0	0	0
PD46750a	140.454	0	0	0	0	0	0	0	0	0	0	1699.09	646.459	858.062	0	0	0	0	0	44.6087	0	0	318.528	0	0	0	0	0
PD46752a	202.151	0	0	0	0	206.635	0	0	0	0	0	3212.91	917.778	0	0	16.2017	0	0	0	88.8395	0	0	474.574	82.9104	0	0	0	0
PD46753a	134.489	0	206.554	0	0	0	0	0	0	0	0	778.243	0	1206.36	0	0	0	0	0	41.5606	0	0	138.55	0	0	0	0	0
PD46754a	204.413	0	0	0	0	0	0	0	0	0	0	1459.78	1687.16	0	0	0	35.2944	0	0	51.1173	0	0	508.965	111.882	0	0	0	0
PD46755a	183.173	0	486.144	0	0	0	0	0	0	0	0	1928.99	823.543	0	9.70393	17.3989	0	0	0	61.0732	0	0	381.427	83.2086	0	0	0	0
PD46757a	171.941	0	0	0	0	0	0	0	0	0	0	1572.58	687.704	0	12.2684	0	0	0	0	61.6823	0	0	408.612	0	0	0	0	0
PD46763a	0	0	1053.8	0	0	0	0	0	0	0	0	2425.71	4407.26	0	13.5901	0	0	0	0	0	0	0	1312.12	218.968	0	0	0	0
PD46764a	180.446	0	612.27	0	0	177.47	0	0	0	0	0	1803.1	979.972	0	0	16.096	0	0	0	53.9259	0	0	290.95	73.9703	0	0	0	0
PD46766a	90.9394	0	413.182	0	0	0	0	0	0	0	0	879.658	1041.17	0	0	0	0	0	0	30.6369	0	0	226.653	0	0	0	0	0
PD46767a	163.705	0	0	0	0	81.1303	395.239	0	0	0	0	0	990.904	936.981	0	0	0	0	0	35.9708	0	0	258.724	0	0	0	0	0
PD46768a	0	0	385.774	0	0	0	0	0	0	0	0	0	1827.5	0	0	0	0	0	0	27.2983	0	0	237.802	53.3042	0	0	0	0
PD46769a	195.301	0	0	0	0	91.7835	0	0	0	0	0	1623.38	1088.09	0	0	0	0	0	0	51.1641	0	0	467.954	86.1628	0	0	0	0
PD46770a	226.54	0	0	0	0	0	0	0	0	0	0	1399.31	1489.64	0	0	0	0	0	0	39.0805	0	0	465.142	128.415	0	0	0	0
PD46771a	0	0	1053.78	0	0	0	0	0	0	0	0	2722.37	2122.36	0	16.7779	0	0	0	0	63.8859	0	0	670.733	130.239	0	0	0	0
PD46772a	0	0	0	0	0	0	0	0	0	2814.19	0	2497.01	2606.78	0	0	0	0	0	0	61.6621	0	0	801.423	168.387	0	0	0	0
PD46773a	0	0	827.107	0	0	0	0	0	1384.21	3100.17	0	2427.26	0	0	16.245	0	0	0	33.3423	45.6615	0	0	455.32	91.7775	0	0	0	0
PD46774a	0	0	1591.13	0	0	0	0	0	4894.13	3689.44	0	2795.13	0	0	23.2664	0	0	0	34.4726	60.9217	0	0	517.134	119.796	0	0	0	0
PD46775a	0	0	0	3514.04	0	0	0	0	2621.42	9102.52	0	0	3083.52	0	13.4733	0	0	0	70.5649	0	0	0	1114.18	226.738	0	0	0	0
PD46776a	207.409	0	779.563	0	0	0	0	0	1830.23	1303.44	0	2808.43	1052.97	0	0	0	0	0	0	82.8941	0	176.695	544.62	0	0	0	0	0
PD46777a	225.41	0	0	0	0	0	0	0	0	0	0	2927.76	2285.93	0	0	0	0	0	0	57.2011	0	0	742.229	169.558	0	0	0	0
PD46779a	62.306	0	203.227	0	0	0	0	0	0	0	0	0	399.6	0	0	0	0	0	0	35.6963	0	0	0	0	0	0	63.6757	0
PD46781a	103.925	0	269.516	0	0	0	0	0	0	0	0	760.246	742.74	0	0	0	0	0	0	33.5674	0	0	165.655	39.0407	0	0	0	0
PD46783a	485.768	0	0	0	0	232.762	0	0	0	0	0	2060.44	1030.7	0	0	11.106	0	0	0	161.321	66.2959	0	303.895	81.9287	0	0	0	0
PD46784a	178.259	0	0	0	0	0	0	0	0	0	0	1018.06	0	0	0	0	0	0	0	65.0177	0	0	145.222	0	0	0	0	0
PD46785a	122.052	0	0	0	0	0	0	0	0	0	0	1881.96	806.27	0	0	10.8897	0	0	0	108.707	0	0	439.526	97.8232	0	0	0	0
PD46786a	242.998	0	0	0	0	199.92	915.77	0	0	282.914	0	1652.47	733.808	1056.97	0	0	0	0	0	79.6433	0	0	0	69.7561	0	0	0	0
PD46787a	122.934	0	899.499	0	0	0	0	0	0	0	0	1941.69	1045.55	0	13.9866	0	0	0	0	47.6407	0	0	330.41	60.0183	0	0	0	0
PD46789a	197.236	0	0	0	0	0	0	0	0	0	0	1931.83	2569.69	0	0	0	0	0	0	0	0	0	996.748	197.71	0	0	0	0
PD46790a	320.545	0	569.262	0	0	201.307	0	0	0	0	0	1770.19	834.577	0	10.8297	0	0	0	0	178.576	0	0	160.392	0	0	0	0	0
PD46791a	252.156	0	474.147	0	0	0	0	0	0	0	0	2605.83	1041.14	0	16.9987	0	0	0	0	66.9513	0	0	455.032	149.87	0	0	0	0
PD46793a	186.633	0	449.07	0	0	0	0	0	0	0	0	1643.79	1797.02	0	0	0	0	0	0	53.5486	0	0	529.963	152.418	0	0	0	0
PD46798a	143.077	0	0	0	0	0	0	0	0	0	0	1163.77	1971.37	0	0	0	0	0	0	70.2108	0	0	763.142	152.597	0	0	0	0
PD46799a	78.4321	0	0	0	0	0	0	0	0	0	0	0	649.764	670.302	0	0	0	0	0	58.9573	0	0	243.564	56.4073	0	0	0	0
PD46800a	124.428	0	0	0	0	131.778	0	0	0	0	0	764.009	707.343	0	0	0	0	0	0	51.3186	0	0	0	0	0	0	0	0
PD46801a	0	0	1372.92	0	0	0	0	0	0	0	0	3358.15	1277.14	0	15.3008	0	0	0	0	51.4156	0	0	478.849	102.111	0	0	0	0
PD46806a	180.517	0	0	0	0	0	0	0	0	0	0	2153.85	3253.92	2146.05	0	0	48.9143	0	0	94.9989	0	0	1164.78	195.253	0	0	0	0
PD46807a	0	0	0	0	0	0	0	0	0	0	0	568.42	1023.93	0	0	0	0	0	0	35.1043	0	0	159.711	0	0	0	0	0
PD46809a	132.351	0	0	0	0	0	0	0	0	0	0	983.55	843.968	0	8.06402	12.1401	0	0	0	44.2995	0	0	289.152	0	0	0	0	0
PD46810a	88.0025	0	278.543	0	0	0	0	0	0	0	0	612.738	472.535	0	0	0	0	0	0	63.1388	0	0	125.189	0	0	0	0	0
PD46811a	253.749	0	1316.96	0	0	0	0	0	0	0	0	2955.49	1259.94	0	20.4703	0	0	0	0	55.6651	0	0	364.95	86.1497	0	0	0	0
PD46812a	0	0	0	0	0	0	0	0	0	0	0	0	3105.23	1943.44	0	0	0	0	0	62.4478	60.3279	0	859.486	200.353	0	0	0	0
PD46815a	210.309	0	0	0	0	110.869	0	0	0	0	0	1315.74	1429.14	0	0	0	30.1854	0	0	58.7563	0	0	529.523	99.4749	0	0	0	0
PD46817a	224.916	0	511.666	0	0	0	0	0	0	0	0	1597.99	949.57	0	0	0	0	0	0	57.7685	0	0	376.133	77.689	0	0	0	0
PD46819a	0	0	364.566	0	0	0	0	0	0	0	0	1002.66	756.476	0	11.9393	0	0	0	0	70.9402	0	0	317.804	67.6887	0	0	0	0
PD46820a	103.432	0	0	0	0	112.706	0	0	0	0	0	0	0	0	0	0	0	14.4371	0	64.5669	0	0	0	0	0	0	0	0
PD46821a	112.554	0	0	0	0	0	0	0	0	0	0	703.079	383.346	0	0	0	0	0	0	79.9969	0	0	0	0	0	0	0	0
PD46822a	314.925	0	725.527	0	0	0	0	0	0	0	0	1574.47	730.387	0	0	0	0	0	0	74.2739	0	0	144.081	0	0	0	0	0
PD46824a	122.938	0	662.712	0	0	0	0	0	0	0	0	2069.47	1525.53	0	0	0	0	0	0	51.8603	0	0	529.591	156.678	0	0	0	0
PD46826a	0	0	626.815	0	0	0	0	0	0	0	0	1507.77	1152.62	0	0	0	0	0	0	29.2641	0	0	387.92	84.2063	0	0	0	0
PD46827a	0	0	607.107	0	0	0	0	0	0	0	0	2380.34	1307.01	0	13.7826	0	0	0	0	121.96	0	0	585.793	112.568	0	0	0	0
PD46828a	168.654	0	621.562	0	0	0	0	0	0	0	0	1484.72	835.739	1651.05	0	0	0	0	0	62.9646	0	0	423.433	72.6948	0	0	0	0
PD46829a	121.156	0	0	0	0	0	700.016	0	0	0	0	1991.71	1580.57	0	0	0	0	34.2537	0	64.2844	0	0	688.504	150.398	0	0	0	0
PD46830a	203.437	0	0	0	0	113.78	0	0	0	0	0	1889.33	1256.46	0	0	0	0	0	0	105.552	0	0	433.899	75.9302	0	0	0	0
PD46831a	0	0	956.475	0	0	0	0	0	0	0	0	3454.06	3285.3	0	11.8364	0	0	0	32.6866	61.993	0	0	914.571	218.233	0	0	0	0
PD46832a	0	0	0	0	0	0	0	0	0	439.615	0	1928.81	2795.29	2163.39	0	0	0	0	0	80.7975	0	0	973.261	222.65	0	0	0	0
PD46833a	79.1267	0	597.102	0	0	0	0	0	0	0	0	690.324	953.142	0	16.2867	0	0	0	0	66.0358	0	0	319.366	67.7078	0	0	0	0
PD46834a	211.209	0	0	0	0	0	0	0	0	0	0	1408.41	866	0	10.7348	0	0	0	0	75.8384	0	0	359.38	79.2131	0	0	0	0
PD46835a	142.333	0	324.761	0	0	0	0	0	0	0	0	1072.17	870.488	0	9.62664	0	0	0	0	53.4973	0	0	314.683	61.4743	0	0	0	0
PD46836a	130.609	0	871.159	0	0	0	0	0	0	0	0	1495.32	1022.8	0	14.8946	15.0847	0	0	0	38.1885	0	0	259.026	80.5134	0	0	0	0
PD46838a	93.1307	0	359.076	0	0	0	0	0	0	0	0	0	558.349	1087.21	0	0	0	25.468	0	25.5346	0	0	194.289	0	0	0	0	0
PD46839a	0	0	0	0	0	0	0	0	0	0	0	0	572.257	0	0	0	16.0823	0	0	34.8992	0	0	148.891	0	0	0	0	0
PD46841a	206.338	0	1588.25	0	0	0	0	0	0	0	0	3406.25	2459.13	0	31.5416	0	0	0	0	110.867	0	0	801.95	169.467	0	0	0	0
PD46842a	0	0	500.003	0	0	0	0	0	0	0	0	0	3314.55	1558.06	0	0	0	45.13	0	0	0	0	1050.01	207.954	0	0	0	0
PD46844a	201.129	0	0	0	0	0	0	0	0	0	0	1927.33	1144.65	0	0	0	0	0	0	67.8304	0	0	432.375	103.865	0	0	0	0
PD46845a	0	0	0	0	0	0	0	0	0	0	0	3580.46	1958.22	0	13.6117	22.5862	0	0	0	128.791	0	0	937.551	172.58	0	0	0	0
PD46846a	607.769	0	0	0	0	0	0	0	0	0	0	2128.23	1746.68	0	0	11.1149	0	0	0	122.352	0	0	567.055	142.827	0	0	0	0
PD46847a	282.544	0	1049.97	0	0	0	0	0	0	0	0	2569.62	1493.46	2238.43	0	0	0	62.0952	0	75.3043	0	0	640.813	134.051	0	0	0	0
PD46848a	414.471	0	829.442	0	0	0	0	0	0	0	0	1974.11	1517.53	0	9.58147	0	0	0	0	157.978	0	0	463.202	0	0	0	0	0
PD46849a	0	0	0	0	0	0	0	0	0	0	0	1695.57	1818.87	0	0	0	0	0	0	46.0574	0	0	702.614	101.213	0	0	0	0
PD46850a	92.0757	0	0	0	0	0	0	0	0	0	0	1532.53	971.027	0	0	0	0	0	0	67.0739	0	0	343.885	78.7312	0	0	0	0
PD46851a	0	0	1022.07	0	0	0	0	0	0	0	0	1276.17	1244.97	0	34.2498	0	0	0	0	34.2256	0	0	400.607	82.9445	0	0	0	0
PD46852a	0	0	0	0	0	0	0	0	0	0	0	1185.13	2535.73	0	0	0	0	0	0	0	0	0	782.634	175.661	0	0	0	0
PD46853a	147.632	0	0	0	0	0	0	0	0	0	0	1429.95	927.346	0	0	0	0	0	0	76.6575	0	0	259.774	63.3666	0	0	0	0
PD46854a	379.976	0	1041.32	0	0	179.205	0	0	0	0	0	2592.65	1899.83	0	9.4877	13.9288	0	0	0	72.2212	0	0	655.678	150.025	0	0	0	0
PD46855a	249.834	0	1011.14	0	0	0	0	0	0	0	0	2235.72	2096.04	0	16.0263	0	0	56.7725	0	83.9267	0	0	755.466	170.972	0	0	0	0
PD46856a	345.871	0	0	0	0	0	0	0	0	0	0	2520.72	557.35	0	13.4597	0	0	0	0	164.611	0	0	274.696	85.1088	0	0	0	0
PD46857a	155.936	0	681.638	0	0	0	0	0	0	0	0	1402.02	814.205	0	19.1217	0	0	0	0	61.493	0	83.3096	225.372	0	0	0	0	0
PD46858a	163.928	0	0	0	0	0	0	0	0	0	0	1076.3	576.357	0	6.79498	0	0	0	0	60.7847	0	0	209.913	76.312	0	0	0	0
PD46859a	159.799	0	0	0	0	0	0	0	0	0	0	1418.5	1254.56	0	0	0	33.4635	0	0	42.5676	0	0	515.356	99.5615	0	0	0	0
PD46860a	0	0	661.284	0	0	0	0	0	0	0	0	1262.8	1548.94	0	8.39297	0	0	0	0	27.2282	0	0	193.59	45.921	0	0	0	0
PD46861a	162.111	0	628.241	0	0	0	0	0	385.562	0	0	1539.42	0	0	0	9.33624	0	0	0	32.8496	0	0	170.704	0	0	0	0	0
PD46862a	0	0	0	0	0	0	0	0	0	0	0	1022.14	882.029	0	8.10856	0	0	0	0	58.1893	0	0	400.352	0	0	0	0	0
PD46863a	243.907	0	722.132	0	0	123.519	0	0	0	0	0	2451.81	769.516	0	0	0	0	39.8947	0	59.0991	0	0	469.146	73.8301	0	0	0	0
PD46864a	244.002	0	0	0	0	169.411	0	0	0	0	0	2579.63	895.55	0	16.1922	0	0	0	0	96.3257	37.9052	103.873	363.245	88.2976	0	0	0	0
PD46865a	276.334	0	719.752	0	0	0	0	0	0	0	0	3420.35	2217.64	0	0	21.5714	0	0	0	82.0566	0	0	761.478	200.169	0	0	0	0
PD46866a	0	0	1233.63	0	0	0	0	0	0	0	0	1869.06	1779.15	0	24.4087	0	0	0	0	40.5781	0	0	370.651	88.8531	0	0	0	0
PD46868a	180.564	0	1171.28	0	0	0	0	0	0	0	0	3090.33	1764.15	0	21.4638	0	0	58.5265	0	57.3427	0	0	639.738	153.519	0	0	0	0
PD46869a	304.74	0	782.43	0	0	0	533.127	0	0	0	0	1546.51	1544.17	0	9.64145	0	0	0	0	299.63	0	0	371.181	0	0	0	0	0
PD46870a	114.106	0	0	0	0	0	0	0	0	0	0	847.944	1086.53	0	0	0	26.4401	0	0	48.3154	0	0	282.151	82.0811	0	0	0	0
PD46871a	172.352	0	889.793	0	0	0	0	0	0	0	0	1451.75	1577.58	0	20.5872	0	0	0	0	54.8652	0	0	630.968	117.436	0	0	0	0
PD46872a	279.064	0	0	0	0	0	0	0	0	0	0	2140.26	1848.68	0	0	14.379	0	0	0	71.7133	0	0	544.722	121.53	0	0	0	0
PD46873a	0	0	0	0	0	0	0	0	0	0	0	0	220.065	0	0	0	0	0	0	17.7359	0	0	0	0	0	0	0	0
PD46874a	159.173	0	816.039	0	0	0	0	0	0	0	0	1407.86	3966.47	0	0	0	0	40.695	0	0	0	0	1072.24	214.689	0	0	0	0
PD46875a	233.92	0	737.328	1051.9	0	0	0	0	0	0	0	1930.26	919.861	0	8.35549	0	0	0	0	74.5431	0	0	406.654	81.3239	0	0	0	0
PD46876a	83.4789	0	0	0	0	0	0	0	0	0	0	813.713	1112.61	0	0	0	0	0	0	55.1265	0	0	324.189	0	0	0	0	0
PD46877a	140.653	0	0	0	0	0	0	0	0	0	0	715.605	0	0	0	10.0521	0	0	0	54.6681	0	0	201.218	0	0	0	0	0
PD46878a	206.608	0	0	0	0	93.0235	0	0	0	0	0	1177.34	989.623	0	0	0	0	0	0	61.7105	0	0	343.997	0	0	0	0	0
PD46879a	246.857	0	0	0	0	0	0	0	0	0	0	2335.55	1172.07	0	0	0	0	0	0	65.8502	0	0	503.128	113.832	0	0	0	0
PD46882a	179.151	0	0	0	0	0	0	0	0	0	0	1135.39	1051.75	0	0	0	0	0	15.5446	61.5781	0	0	236.801	0	0	0	0	0
PD46884a	405.604	0	942.758	0	0	0	0	0	0	0	0	2811.4	1049.91	0	7.9451	0	0	0	0	53.725	0	0	394.319	97.767	0	0	0	0
PD46885a	0	0	915.709	0	0	0	0	0	0	0	0	2420.01	2666.36	0	0	20.3331	0	0	0	77.4897	0	0	783.617	163.222	0	0	0	0
PD46886a	123.114	0	543.122	0	0	0	0	0	0	0	0	1511.9	1526.76	0	0	0	0	0	0	59.3359	0	0	617.682	115.567	0	0	0	0
PD46887a	175.837	0	1003.06	0	0	0	0	0	0	0	0	1390.78	2187.69	0	15.1014	0	49.4972	0	0	78.853	0	0	860.088	133.372	0	0	0	0
PD46888a	102.387	0	0	0	0	0	280.787	0	0	0	0	1195.37	828.73	0	0	13.2666	0	0	0	74.8754	0	0	235.107	0	0	0	0	0
PD46889a	322.175	0	0	0	0	122.527	0	0	0	0	0	2225.57	1058	0	8.00621	0	17.125	0	0	64.1941	0	0	390.163	132.507	0	0	0	0
PD46891a	214.407	0	543.318	0	0	107.774	0	0	0	0	0	1646.39	941.256	0	9.65266	0	0	0	0	108.965	0	0	323.163	91.2986	0	0	0	0
PD46892a	0	0	586.415	0	0	0	0	0	0	0	0	0	2842.9	0	0	0	0	49.7451	0	62.6943	0	0	863.127	205.57	0	116.694	0	0
PD46901a	0	0	786.25	0	0	0	0	0	0	0	0	2204.49	2016.91	0	17.4732	0	0	0	0	62.9893	0	0	670.284	159.863	0	0	0	0
PD46902a	209.033	0	536.981	0	0	0	0	0	0	0	0	1813.17	1014.08	0	11.1668	13.1158	0	0	0	85.5272	0	0	357.83	0	0	0	0	0
PD46903a	173.353	0	632.949	0	0	0	0	0	0	0	0	1814.05	1365.69	0	16.4242	0	0	0	0	109.68	0	0	456.564	0	0	0	0	0
PD46904a	124.541	0	0	0	0	129.1	0	0	0	0	0	1061.01	621.819	0	8.07416	0	0	0	0	96.2717	0	0	0	0	0	0	0	0
PD46905a	277.8	0	789.1	0	0	424.783	0	0	0	0	0	2310.64	2024.39	0	0	0	0	0	20.64	208.667	0	0	487.153	121.354	0	0	0	0
PD46907a	93.6439	0	235.524	0	0	0	0	0	0	0	0	702.735	530.262	0	0	0	0	0	0	59.1754	0	0	170.772	0	0	0	0	0
PD46909a	334.008	0	0	0	0	0	0	0	0	0	0	2198.04	1921.71	0	0	0	0	0	0	125.103	0	0	730.219	139.204	0	0	0	0
PD46911a	0	0	0	0	0	0	0	0	0	0	0	0	401.721	0	0	0	0	0	0	37.6059	0	0	0	0	0	0	0	0
PD46912a	0	0	0	0	0	0	0	0	0	0	0	0	797.403	987.546	0	0	0	0	0	50.3733	0	0	225.339	0	0	0	0	0
PD46913a	496.928	0	920.666	0	0	0	0	0	0	0	0	2828.6	2128.79	2079.03	27.1992	0	0	0	0	90.1961	73.399	0	620.625	198.766	0	0	0	0
PD46914a	0	0	0	0	0	0	0	0	0	0	0	732.621	737.595	825.836	0	0	0	31.1195	0	42.2973	0	0	299.02	73.9112	0	0	0	0
PD46916a	148.978	0	848.102	0	0	0	0	0	0	0	0	1752.08	821.385	0	16.895	0	0	0	0	61.441	0	139.98	478.925	92.122	0	0	0	0
PD46917a	133.103	0	375.178	0	0	0	0	0	0	0	0	937.415	1438.32	0	0	0	0	37.3931	0	44.0387	0	0	443.952	140.478	0	0	0	0
PD46918a	98.5814	0	431.092	0	0	0	0	0	0	0	0	1152.33	874.112	0	0	0	0	0	0	56.9679	0	0	440.658	83.1116	0	0	0	0
PD46919a	0	0	289.911	0	0	0	0	0	0	0	0	869.812	519.328	733.151	0	0	0	0	0	56.0902	0	0	183.299	0	0	0	0	0
PD46920a	109.658	0	268.96	0	0	0	0	0	0	0	0	936.586	483.696	0	0	0	0	0	0	51.2849	0	0	205.15	0	0	0	0	0
PD46922a	224.712	0	0	0	0	0	0	0	0	0	0	1484.43	1492.36	1530.71	0	0	0	0	0	61.1756	0	0	626.578	108.887	0	0	0	0
PD46923a	310.117	0	615.245	1361.84	0	118.135	0	0	0	0	0	1038.79	1626.88	0	9.34805	0	0	0	0	99.1779	0	0	479.424	172.93	0	0	0	0
PD46924a	156.045	0	613.75	1477.34	0	0	0	0	0	0	0	1550.72	1189.49	0	22.1005	0	0	0	0	38.9089	0	0	517.853	109.096	0	0	0	0
PD46925a	177.528	0	543.794	0	0	0	0	0	0	0	0	1267.8	611.958	0	0	0	0	0	0	61.4343	0	0	207.75	64.3524	0	0	0	0
PD46926a	299.465	0	0	0	0	132.125	385.913	0	0	0	0	2027.31	0	0	10.785	0	0	0	0	81.4823	0	0	215.133	58.8624	0	0	0	0
PD46928a	0	0	418.966	0	0	0	0	0	0	0	0	2047.22	1765.36	2527.6	0	18.7327	0	60.8876	0	0	0	0	877.537	174.424	0	0	0	0
PD46929a	242.112	0	521.786	0	0	99.528	0	0	0	0	0	1835.8	1043.14	0	11.1297	14.7948	0	0	0	43.3422	0	0	223.584	86.3242	0	0	0	0
PD46930a	419.547	0	896.082	0	0	328.489	0	0	0	0	0	1502.9	1650.33	0	19.434	0	0	0	0	378.782	0	0	469.958	0	0	0	0	0
PD46931a	113.536	0	0	0	0	0	0	0	0	0	0	1015.21	934.227	0	0	0	0	0	0	46.5261	0	0	309.339	68.844	0	0	0	0
PD46933a	123.953	0	0	0	0	0	0	0	0	0	0	802.2	481.406	0	8.04875	0	0	0	0	56.3975	0	0	192.529	56.429	0	0	0	0
PD46934a	0	0	774.726	0	0	0	0	0	0	0	0	2340.35	777.231	1203.71	25.9978	0	0	0	0	0	0	0	551.942	98.6826	0	0	0	0
PD46935a	238.235	0	661.7	0	0	140.331	0	0	0	0	0	2138.5	543.044	0	0	0	0	0	0	55.7431	0	0	227.701	58.9469	0	0	0	0
PD46936a	200.576	0	0	0	0	0	0	0	0	0	0	1502.31	1136.95	1567.26	0	0	0	0	0	70.4662	0	0	527.974	109.444	0	0	0	0
PD46937a	74.4167	0	241.496	0	0	0	0	0	0	0	0	614.892	520.57	0	0	0	0	0	0	55.5733	0	0	202.385	54.6069	0	0	0	0
PD46938a	141.203	0	653.048	0	0	0	0	0	0	0	0	3077.06	806.699	0	16.3559	0	0	0	0	79.6565	0	0	527.648	0	0	0	0	0
PD46939a	160.737	0	0	0	0	277.009	0	0	0	0	0	1300.35	552.413	0	0	0	0	0	0	78.5337	0	0	152.981	0	0	0	0	0
PD46940a	167.223	0	0	0	0	0	0	0	0	0	0	1798.71	795.357	0	10.6508	0	0	0	0	60.2982	0	0	327.489	100.539	0	0	0	0
PD46941a	0	0	0	0	0	0	0	0	0	0	0	1802.27	1033.06	0	0	0	28.209	0	0	54.2014	0	0	403.401	86.6374	0	0	0	0
PD46942a	326.903	0	0	0	0	124.947	0	0	0	0	0	1908.29	1141.57	0	0	0	0	0	0	71.4902	0	0	328.97	0	0	0	0	0
PD46943a	204.138	0	0	0	0	181.663	0	0	0	0	0	1941.8	2527.77	0	0	0	0	0	0	72.8841	0	0	732.702	169.862	0	0	0	0
PD46947a	127.985	0	0	0	0	0	0	0	0	0	0	2171.1	1062.29	0	0	13.4229	0	0	0	49.2892	0	0	383.632	111.567	0	0	0	0
PD46948a	330.996	0	676.869	0	0	0	0	0	0	0	0	1710.72	1008.12	0	8.48123	0	0	0	0	67.8924	0	0	302.984	68.6964	0	0	0	0
PD46949a	422.588	0	688.63	1553.63	0	168.892	0	0	0	0	0	2122.39	2243.55	0	0	0	0	0	0	63.5329	0	0	651.737	213.267	0	0	0	0
PD46950a	0	0	1602.42	0	0	0	0	0	0	0	0	1670.6	4101.27	0	29.9492	0	0	57.1062	0	0	0	0	1207.98	241.438	0	0	0	0
PD46951a	129.925	0	669.588	0	0	0	0	0	0	0	0	1384.13	1830.84	0	15.1489	0	0	0	0	68.7807	0	0	560.24	97.6711	0	0	0	0
PD46953a	0	0	0	0	0	0	0	0	28673.3	11239.3	0	0	0	0	29.3355	0	0	0	152.152	78.9731	0	0	0	0	0	0	0	936.436
PD46954a	0	0	0	0	0	0	0	0	1208.02	3277.16	0	0	0	0	0	0	0	0	14.3471	43.4894	0	0	0	0	0	0	0	0
PD46955a	0	0	964.354	0	0	0	0	0	1738.94	2354.89	0	1627.61	1271.28	0	17.7142	0	0	0	41.9262	0	0	202.875	767.245	0	0	0	0	0
PD46956a	0	0	0	0	0	0	0	0	4772.54	10143.4	0	0	2016.6	0	0	0	0	0	48.9849	0	0	0	882.684	166.193	0	0	0	380.237
PD46957a	0	0	0	0	0	0	0	0	6637.61	6291.6	0	0	0	0	0	0	0	0	37.4142	58.0647	0	0	501.294	0	0	0	0	244.699
PD46958a	0	0	0	0	0	0	0	0	6902.2	1717.96	0	0	0	0	16.5578	0	0	0	20.6169	61.7757	0	0	210.735	0	0	0	0	0
PD46959a	187.418	0	0	0	0	0	0	0	0	0	0	1239.32	2289.04	0	0	0	0	0	0	52.3676	0	0	640.436	135.308	0	0	0	0
PD46960a	0	0	1639.84	0	0	0	0	0	0	0	0	4623.8	0	0	22.8333	0	0	0	0	84.1405	0	192.212	771.126	0	0	0	0	0
PD46961a	0	0	1072.29	847.674	0	0	0	0	0	0	0	1390.71	1040.41	0	19.2166	0	0	0	0	43.7429	0	0	299.136	89.877	0	0	0	0
PD46962a	0	0	747.795	1357.18	0	0	0	0	0	0	0	2300.42	2163.6	0	0	28.0246	0	0	0	61.7263	0	0	788.833	189.791	0	0	0	0
PD46963a	0	0	1546.61	0	0	0	0	0	0	0	0	4170.76	2284.63	0	24.6293	0	0	72.2419	0	0	0	0	1156.44	242.457	0	0	0	0
PD46964a	157.908	0	540.382	1164.72	0	166.583	0	0	0	0	0	1710.19	1201.87	0	16.5825	0	0	0	0	50.308	0	0	378.13	108.511	0	0	0	0
PD47583a	192.441	0	590.706	0	0	117.521	0	0	0	0	0	1846.77	757.041	0	9.668	0	0	0	0	49.7203	0	0	245.641	0	0	0	0	0
PD47584a	151.058	0	309.264	0	0	0	0	0	0	0	0	617.811	364.873	0	0	0	0	0	0	46.7675	0	0	119.759	0	0	0	0	0
PD47586a	75.3918	0	0	0	0	0	0	0	0	0	0	1085.36	0	785.875	0	0	0	26.5873	0	45.3381	0	0	250.475	59.1187	0	0	0	0
PD47587a	112.959	0	873.722	0	0	0	0	0	0	0	0	2090.95	1233.63	0	8.32596	0	0	42.8039	0	48.2096	0	0	372.577	91.7349	0	0	0	0
PD47589a	137.645	0	0	0	0	0	0	0	0	0	0	1509.47	701.708	0	15.0521	0	0	0	0	55.0242	0	0	332.89	85.9138	0	0	0	0
PD47590a	0	0	0	0	0	0	0	0	1349.25	4653.55	0	2867.22	1168.9	0	0	0	0	0	0	38.226	0	0	517.042	0	0	0	0	0
PD47591a	129.583	0	603.456	0	0	0	0	0	0	624.034	0	1391.92	2574.33	0	0	0	0	0	0	0	0	0	768.479	197.588	0	0	0	0
PD47592a	0	0	26104.7	0	0	0	0	0	0	0	0	31880.8	0	0	246.446	95.1362	0	0	0	0	137.538	451.139	0	0	1340.37	0	0	0
PD47593a	0	0	881.559	0	0	0	0	0	2267.18	1648.22	0	0	1126.67	0	10.8519	0	0	0	26.3396	66.4902	0	0	392.338	0	0	0	0	0
PD47596a	0	0	923.448	0	0	0	0	0	0	919.795	0	2650.29	2802.86	2083.75	0	0	46.6005	0	0	0	0	0	1254.96	261.923	0	0	0	0
PD47597a	155.997	0	638.752	0	0	0	0	0	0	1412.02	0	1760.05	940.484	0	0	0	0	0	22.172	72.7458	0	0	446.535	100.786	109.668	0	0	0
PD47598a	351.336	0	528.395	0	0	0	0	0	0	0	0	3067.07	1296.95	0	12.2104	0	0	0	0	53.1923	0	0	512.771	167.267	0	0	0	0
PD47599a	190.509	0	835.147	0	0	0	0	0	0	0	0	1880.02	971.823	0	13.7197	15.9267	0	0	0	52.9635	0	0	372.984	91.6683	0	0	0	0
PD47600a	0	0	464.622	0	0	0	0	0	0	0	0	1386.41	2665.66	1141.24	0	0	0	0	0	52.2765	0	0	798.244	142.11	0	0	0	0
PD47601a	131.807	0	0	0	0	0	0	0	0	0	0	1094.7	681.099	0	0	0	0	0	0	29.0157	0	0	250.438	52.1153	0	0	0	0
PD47605a	200.756	0	0	0	0	0	0	0	0	0	0	1379.28	1498.89	0	8.12018	0	0	0	0	98.6156	0	0	455.6	116.324	0	0	0	0
PD47606a	182.594	0	1014.39	0	0	0	0	0	0	0	0	2002.46	820.394	0	19.0533	0	0	52.2433	0	63.0487	0	0	448.08	126.736	0	0	0	0
PD48850a	162.569	0	1104.73	0	0	0	0	0	0	0	0	3001.24	1365.01	0	14.7058	0	0	0	0	57.5727	0	0	691.201	157.329	0	0	0	0
PD48851a	0	0	1429.67	0	0	0	0	0	0	0	0	2307.3	1495.5	0	30.4738	15.2731	0	0	0	69.5601	0	0	409.469	103.637	0	0	0	0
PD48852a	467.713	0	761.89	0	0	0	633.313	0	0	0	0	2886.86	1227.76	0	19.1756	0	0	0	0	221.983	73.1437	110.96	207.212	89.4209	0	0	0	0
PD48855a	0	0	0	0	0	383.644	7774.23	0	0	0	0	0	0	0	15.2328	0	0	0	0	135.227	0	0	261.054	0	0	0	0	0
PD48858a	158.72	0	559.331	1511.45	0	140.429	0	0	0	0	0	1527.8	2285.23	0	0	24.8279	0	0	0	68.2456	0	0	579.936	145.013	0	0	0	0
PD48859a	0	0	428.246	0	0	0	0	0	0	0	0	1137.97	1215.21	0	0	0	0	0	0	44.0316	0	0	481.616	109.211	0	0	0	0
PD48861a	0	0	1723.56	0	0	0	0	0	0	0	0	2989.21	2014.56	0	27.3114	0	0	0	0	0	0	0	861.959	154.956	0	0	0	0
PD48864a	162.517	0	0	0	0	0	0	0	0	0	0	2040.61	856.314	0	0	0	0	0	0	55.5255	0	0	260.896	80.4396	0	0	0	0
PD48865a	154.449	0	410.996	0	0	0	0	0	0	0	0	1181.66	583.063	0	7.00139	0	0	0	0	65.2379	0	0	220.478	75.0399	0	0	0	0
PD48866a	290.107	0	756.438	0	0	255.814	0	0	0	0	0	2653.25	1059.87	0	21.967	0	0	32.4022	0	68.4708	0	0	293.035	88.6801	0	0	0	0
PD48867a	172.255	0	0	0	0	0	0	0	0	0	0	1029.04	941.138	0	0	0	0	0	0	53.0598	0	0	458.125	78.6508	0	0	0	0
PD48868a	143.488	0	864.863	1824.18	0	0	0	0	0	0	0	0	497.217	0	6.96558	0	0	0	0	40.2351	0	0	179.92	0	0	0	0	0
PD48869a	353.517	0	1192.24	2796.28	0	0	0	0	0	0	0	1873.65	3140.08	0	14.7504	18.2307	0	0	0	142.339	0	0	853.619	208.983	0	0	0	0
PD48871a	100.9	0	319.94	0	0	83.9511	0	0	0	0	0	792.342	945.746	0	0	0	20.2542	0	0	45.5746	0	0	345.276	79.3584	0	0	0	0
PD48872a	98.2496	0	532.084	0	0	0	0	0	0	0	0	638.048	1520.98	0	0	0	0	0	0	50.9145	0	0	202.498	46.3043	0	0	0	0
PD48873a	197.864	0	447.861	739.543	0	0	0	0	0	0	0	1196.14	465.538	0	0	0	0	0	0	61.2559	0	0	133.65	53.2262	0	0	0	0
PD48875a	0	0	895.308	0	0	0	0	0	0	0	0	4212.22	3867.47	0	12.3721	0	0	0	0	124.707	0	0	1024.97	244.353	0	147.714	0	0
PD48877a	201.44	0	679.556	0	0	0	0	0	0	0	0	1612.29	2165.86	0	0	0	0	0	0	48.5298	0	0	722.87	133.706	0	0	0	0
PD48878a	0	0	0	0	0	0	0	0	0	0	0	708.122	711.454	0	0	0	16.1996	0	0	55.7265	0	0	241.332	0	0	0	0	0
PD48879a	123.702	0	516.385	0	0	0	0	0	0	0	0	1072.71	482.725	0	8.45125	0	0	0	0	46.2331	0	0	138.746	0	0	0	0	0
PD48881a	345.672	0	760.611	0	0	0	0	0	0	945.837	0	2913.5	0	0	14.2246	0	0	0	0	127.964	0	0	423.935	96.2637	0	0	0	0
PD48882a	0	0	0	0	0	0	0	0	1170.7	2252.45	0	1214.12	1490.2	0	17.8031	0	0	0	0	63.2341	0	0	454.518	142.694	0	0	0	0
PD48884a	185.326	0	0	0	0	0	0	0	872.977	615.884	0	1636.54	1651.19	0	0	0	0	0	0	53.0582	0	0	639.65	124.082	0	0	0	0
PD48885a	73.3697	0	0	0	0	0	0	0	0	0	0	0	952.524	0	0	0	0	0	0	42.1264	0	0	291.493	0	0	0	0	0
PD48886a	0	0	0	0	0	0	0	0	0	0	0	575.337	523.92	0	7.05692	0	0	0	0	39.2376	0	0	267.039	0	0	0	0	0
PD48887a	0	0	0	0	0	0	0	0	13041.2	12191.5	0	0	0	0	18.0383	0	0	0	114.793	82.0318	0	0	643.873	0	0	0	0	559.417
PD48890a	0	0	1234.99	0	0	0	0	0	1140.14	1935.03	0	2404.5	1808.06	0	23.2539	0	0	49.2534	0	87.6949	0	0	810.915	158.887	0	0	0	0
PD48898a	289.889	0	0	0	0	0	0	0	0	0	0	2103.12	1219.5	0	0	0	0	0	0	84.8802	0	0	485.089	122.236	0	0	0	0
PD48899a	398.149	0	0	0	0	185.324	382.435	0	0	0	0	1842.82	0	0	0	0	0	0	0	75.4205	0	0	0	0	0	0	0	0
PD48902a	0	0	951.883	2260.47	0	0	0	0	0	2542.34	0	0	1835.11	0	20.4396	0	0	0	0	64.0801	0	0	677.162	126.319	0	0	0	0
PD48904a	0	0	322.593	0	0	80.0676	0	0	0	0	0	659.113	634.108	0	9.34412	0	0	0	0	45.5611	0	0	155.073	0	0	0	0	0
PD48906a	213.398	0	656.473	0	0	0	0	0	0	0	0	2220.41	772.547	0	14.7676	0	0	0	0	62.3356	0	0	393.736	79.2329	0	0	0	0
PD48907a	0	0	517.983	0	0	0	0	0	0	0	0	1297.76	1046.99	0	0	0	0	0	0	40.9391	0	0	315.875	102.168	0	0	0	0
PD48909a	145.295	0	497.921	0	0	0	0	0	0	0	0	1482.83	931.036	0	0	0	0	0	0	44.6943	0	0	339.591	0	0	0	0	0
PD48911a	265.57	0	1124.92	0	0	0	0	0	0	0	0	3889.71	2693.16	0	23.7117	0	0	0	0	85.1562	0	0	830.816	148.291	0	0	0	0
PD48913a	141.737	0	462.985	0	0	105.273	0	0	0	0	0	1363.43	1137.08	0	11.0307	0	0	0	0	51.9365	0	0	274.388	60.9785	0	0	0	0
PD48914a	244.339	0	0	0	0	0	0	0	0	0	0	1441.47	1080.48	0	0	0	0	30.0117	0	103.912	0	0	418.893	124.03	0	0	0	0
PD48915a	230.21	0	754.686	0	0	185.464	0	0	0	0	0	1281.47	1284.32	0	8.29704	0	0	0	0	73.6581	0	0	233.31	0	0	0	0	0
PD48916a	137.177	0	393.673	0	0	0	0	0	0	0	0	1640.96	1054.01	0	0	0	0	0	0	59.7103	0	0	362.955	97.3406	0	0	0	0
PD48919a	118.614	0	0	0	0	0	0	0	0	0	0	0	560.022	602.885	0	0	0	0	0	44.7871	0	0	216.609	0	0	0	0	0
PD48920a	220.163	0	787.974	0	0	0	0	0	0	0	0	3081.54	1406.15	0	16.4676	0	32.7396	0	0	90.4636	0	0	714.657	105.416	0	0	0	0
PD48922a	123.413	0	0	0	0	0	0	0	0	0	0	1499.11	1873.97	0	0	0	0	0	0	50.8803	0	0	568.4	132.231	0	0	0	0
PD48924a	0	0	365.682	0	0	0	0	0	0	0	0	1070.98	572.121	870.165	11.104	0	0	0	0	39.3241	0	0	208.718	64.9773	0	0	0	0
PD48929a	244.121	0	596.388	0	0	0	0	0	0	0	0	1043.65	1040.25	0	0	0	0	0	0	88.0838	0	0	467.102	97.7989	0	0	0	0
PD48931a	228.573	0	1097.93	0	0	0	0	0	0	0	0	2277.86	1850.99	0	20.8063	0	0	0	0	62.3427	0	0	766.872	176.747	0	0	0	0
PD48932a	253.332	0	0	0	0	0	0	0	0	0	0	2670.65	1117.05	0	0	0	0	0	0	147.865	0	0	547.739	0	0	0	0	0
PD48933a	977.377	0	0	0	1816.81	0	0	587.776	0	0	714.568	2057.54	0	0	0	0	0	0	0	501.075	1444.37	0	0	0	0	0	0	0
PD48934a	235.33	0	411.469	1050.23	0	0	0	0	0	0	0	1557.67	653.851	0	0	0	0	0	0	83.4526	0	0	277.152	63.2384	0	0	0	0
PD48935a	192.469	0	519.539	0	0	0	0	0	0	0	0	2164.37	1272.19	0	8.47575	0	29.8944	0	0	40.8544	0	0	326.399	105.752	0	0	0	0
PD48936a	151.352	0	647.763	0	0	0	0	0	0	0	0	1606.53	993.604	0	13.3877	0	0	34.9544	0	53.7607	0	0	340.698	73.4139	0	0	0	0
PD48937a	183.559	0	0	0	0	0	0	0	0	0	0	1951.65	727.017	0	0	0	0	0	0	69.5523	0	0	332.448	101.258	0	0	0	0
PD48939a	200.73	0	0	0	0	0	0	0	0	0	0	2141.74	1329.69	0	0	0	0	0	0	87.7549	0	0	500.885	92.4983	0	0	0	0
PD48940a	245.184	0	0	0	0	0	0	0	0	0	0	1492.55	1067.23	1525.29	0	0	0	0	0	49.9203	0	0	508.534	85.048	0	0	0	0
PD48942a	440.192	253.089	968.425	0	0	872.019	1467.9	0	0	0	0	3071.68	2193.17	3067.15	11.2915	22.1266	0	0	0	360.335	101.64	0	488.558	177.047	0	0	0	0
PD48943a	354.247	0	500.987	0	0	142.201	0	0	0	0	0	1874.97	1769.88	0	8.15943	0	0	0	0	71.3947	0	0	527.926	125.068	0	0	0	0
PD48944a	200.497	0	0	0	0	0	0	0	0	0	0	1277.61	0	0	0	0	0	0	0	50.6764	0	0	252.81	58.241	0	0	0	0
PD48945a	252.229	0	537.082	0	0	133.289	0	0	0	0	0	2091.56	986.529	0	0	12.2165	0	0	0	144.311	0	0	266.925	0	0	0	0	0
PD48946a	120.885	0	435.749	0	0	0	0	0	0	0	0	838.995	575.961	0	0	0	0	0	15.8981	41.9684	0	0	261.553	0	0	0	0	0
PD48948a	382.082	0	762.767	0	0	175.811	0	0	0	0	0	1654.89	1035.39	0	10.4368	0	0	0	0	84.404	0	0	346.462	91.885	0	93.4241	0	0
PD48949a	181.273	136.238	0	0	0	206.725	604.189	0	0	0	0	2167.74	0	0	0	0	0	0	0	82.5263	0	0	354.74	88.2692	0	0	0	0
PD48950a	255.733	0	650.198	0	0	0	0	0	0	0	0	2263.51	773.034	0	9.63655	0	0	0	0	61.2658	0	0	422.292	110.688	0	0	0	0
PD50083a	201.241	0	657.748	0	0	0	0	0	0	0	0	1919.72	1148.12	0	12.3985	0	0	0	0	66.0741	0	0	395.663	94.7741	0	0	0	0
PD50084a	0	0	0	0	0	0	0	0	0	0	0	988.778	617.281	0	0	0	0	0	0	69.3253	0	0	164.046	0	0	0	0	0
PD50085a	208.628	0	0	0	0	0	0	0	0	0	0	1084.53	1619.61	1407.93	9.71631	12.7796	0	0	0	62.9451	0	0	551.75	139.841	0	0	0	0
PD50086a	128.944	0	573.743	0	0	0	558.834	0	0	399.058	0	1613.4	1239.28	0	12.2565	0	0	0	0	126.368	0	0	377.399	0	0	0	0	0
PD50087a	158.271	0	0	0	0	0	0	0	0	0	0	2752.95	1017.48	0	0	0	0	0	0	42.2045	0	0	290.655	76.3094	0	0	0	0
PD50089a	0	0	0	0	0	0	0	0	1419.15	6586.12	0	2294	0	0	19.4627	0	0	0	53.7754	65.4706	0	0	641.72	0	0	0	0	0
PD50090a	139.373	0	0	0	0	0	0	0	0	1123.97	0	0	1266.3	0	0	0	0	0	0	70.5286	0	0	199.444	0	0	0	0	0
PD50092a	117.247	0	368.732	0	0	0	0	0	0	0	0	1152.06	672.478	0	0	0	0	0	0	33.7797	0	0	311.5	0	0	0	0	0
PD50094a	0	0	247.133	0	0	0	0	0	0	503.708	0	0	713.694	0	0	0	0	0	0	35.4249	0	0	206.4	0	0	0	0	0
PD50095a	103.569	0	352.012	0	0	0	0	0	0	0	0	873.009	1193.18	0	0	0	0	0	0	0	0	0	539.249	81.6998	0	0	0	0
PD50096a	167.67	0	0	1117.34	0	0	0	0	0	0	0	0	580.197	0	0	0	0	0	0	112.807	0	0	194.074	63.8648	0	0	0	0
PD50097a	162.949	0	676.744	0	0	0	0	0	0	0	0	1999.23	912.055	0	11.1469	13.8292	0	0	0	73.0973	0	0	289.964	76.9644	0	0	0	0
PD50099a	137.438	0	453.426	1019.09	0	0	0	0	0	1051.83	0	1085.25	1094.72	0	10.8418	0	0	0	0	53.1434	0	0	413.667	107.681	0	0	0	0
PD50100a	153.179	0	0	0	0	134.723	0	0	0	0	0	2661.85	2179.95	0	0	0	0	33.2962	27.5931	79.5025	0	0	699.607	164.362	0	0	0	0
PD50101a	196.953	0	0	0	0	0	0	0	466.749	795.26	0	1389.99	1667.68	0	0	0	0	0	0	0	0	0	617.41	173.145	0	0	0	0
PD50102a	153.206	0	0	0	0	0	0	0	0	0	0	1929.71	1431.54	0	0	0	0	0	0	78.7658	0	0	347.441	101.759	0	0	0	0
PD50103a	0	0	0	0	0	0	0	0	0	176.365	0	0	761.175	0	0	0	0	0	0	50.3684	0	0	281.622	0	0	0	0	0
PD50105a	320.81	0	1033.07	0	0	0	0	0	0	0	0	3366.33	1303.97	0	29.9677	0	0	0	0	136.519	0	0	582.76	104.908	0	0	0	0
PD50107a	150.343	0	823.54	1516.29	0	0	0	0	0	0	0	1151.85	1938.82	0	16.5351	0	0	0	0	53.4291	0	0	616.338	148.638	0	0	0	0
PD50110a	175.421	0	495.881	0	0	0	0	0	0	0	0	1109.57	2065.99	1473.35	0	0	0	41.0969	0	59.1122	0	0	510.926	159.353	0	0	0	0
PD50111a	230.027	0	806.829	0	0	277.139	0	0	0	0	0	1777.75	1630.9	0	17.6362	0	0	0	0	71.7438	0	0	375.138	95.872	0	0	0	0
PD50114a	216.063	0	568.094	0	0	0	0	0	0	0	0	1909.58	1389.93	0	0	0	0	0	0	55.877	0	0	499.77	131.853	0	0	0	0
PD50115a	193.178	0	676.268	0	0	0	0	0	0	0	0	2708.49	1213.98	0	9.70826	0	0	0	0	66.3556	0	0	563.417	149.503	0	0	0	0
PD50116a	0	0	1163.16	0	0	197.98	0	0	0	0	0	1777.99	3291.27	0	16.3504	0	0	0	0	90.5563	0	0	1019.1	249.186	0	0	0	0
PD50119a	0	0	0	0	0	219.574	799.681	0	0	0	0	3693.73	1671.2	0	10.9965	0	0	0	0	181.382	0	0	707.69	171.518	0	0	0	0
PD50120a	259.276	0	628.989	0	0	124.377	0	0	0	0	0	2265.45	1456.65	0	17.6434	0	0	32.045	0	78.0998	0	0	324.591	126.816	0	0	0	0
PD50122a	162.775	0	810.782	1633.29	0	0	0	0	0	0	0	1807.03	1254.89	0	10.937	0	0	0	0	69.6806	0	0	360.922	122.763	0	0	0	0
PD50123a	375.871	0	763.203	0	0	168.745	0	0	0	0	0	3374.7	1346.58	0	20.2896	0	0	0	0	91.2897	0	0	447.646	171.232	0	0	0	0
PD50124a	225.524	0	440.086	0	0	0	0	0	0	0	0	1175.31	0	0	12.5178	0	0	0	0	75.5655	0	0	190.742	0	0	0	0	0
PD50127a	116.88	0	0	0	0	0	0	0	0	0	0	1238.47	581.422	1105.97	0	0	0	0	0	105.779	0	0	293.045	69.2028	0	0	0	0
PD50129a	322.466	0	859.172	0	0	0	0	0	0	0	0	2701.36	1623.32	0	12.1961	12.8932	0	0	0	100.64	0	0	549.216	148.206	0	0	0	0
PD50131a	366.337	0	0	0	0	125.084	0	0	0	0	0	1465.77	799.289	0	0	0	0	0	0	84.8393	0	0	229.841	0	0	0	0	0
PD50132a	0	0	0	0	0	0	727.014	0	0	0	0	3432.86	1893.17	0	11.2449	0	0	45.3032	0	56.1642	0	0	779.96	152.937	0	0	0	0
PD50135a	270.368	0	0	1216.84	0	0	0	0	0	0	0	1789.27	1050.24	0	0	0	0	0	0	105.234	0	0	352.158	121.667	0	0	0	0
PD50137a	55.1936	0	0	0	0	0	0	0	0	0	0	0	581.648	0	0	0	0	23.0532	0	38.0318	0	0	167.87	0	0	0	0	0
PD50138a	0	0	0	0	0	206.699	0	0	0	0	0	1977	1316.51	0	13.7745	0	0	0	0	104.485	0	0	367.167	93.9677	0	0	0	0
PD50139a	135.361	0	547.716	1111.95	0	0	0	0	0	0	0	1310.24	2023.66	0	15.9638	0	0	0	0	70.835	0	0	547.49	104.395	0	0	0	0
PD50140a	213.522	0	617.227	0	0	0	0	0	0	0	0	1136.77	1174	0	0	0	0	0	0	58.3125	0	0	463.295	98.044	0	0	0	0
PD50143a	93.2165	0	0	0	0	0	0	0	0	0	0	522.9	0	0	0	0	0	0	0	60.4538	0	0	0	0	0	0	94.6519	0
PD50146a	167.245	0	0	0	0	0	0	0	0	0	0	1979.09	816.42	0	0	0	0	27.786	0	46.152	0	0	274.396	64.5411	0	0	0	0
PD50147a	0	0	0	0	0	0	0	0	6143.7	1724.95	0	0	0	0	10.2318	0	0	0	28.237	119.234	0	0	0	0	0	0	0	0
PD50148a	204.028	0	677.041	0	0	136.99	0	0	0	0	0	1384.88	799.123	0	0	0	0	0	0	63.0857	0	0	239.738	59.4195	0	0	0	0
PD50151a	120.885	0	597.384	0	0	0	0	0	0	0	0	0	878.815	1587.58	9.75816	0	0	0	0	47.9148	0	0	409.924	0	0	0	0	0
PD50153a	141.427	0	0	0	0	0	0	0	817.472	1012.32	0	1210.95	1143.73	0	0	0	0	0	0	52.5686	0	0	400.262	100.294	0	0	0	0
PD50154a	126.102	0	0	0	0	0	0	0	0	0	0	836.301	587.944	0	0	0	0	0	0	38.1266	0	0	136.313	0	0	0	0	0
PD50157a	0	0	497.715	0	0	0	0	0	0	0	0	578.392	715.824	0	12.6563	0	0	0	0	30.869	0	0	239.786	64.5684	0	0	0	0
PD50160a	113.279	0	0	896.729	0	0	0	0	0	0	0	671.572	465.119	0	0	0	0	0	0	40.5603	0	0	202.409	61.5946	0	0	0	0
PD50161a	228.417	0	0	0	0	145.2	0	0	0	0	0	2154.53	872.426	0	0	0	0	0	0	67.7371	0	0	201.434	0	0	0	0	0
PD50162a	515.948	0	738.803	0	0	398.212	1084.14	0	0	0	0	1638	888.833	0	12.3846	0	0	0	0	59.4866	0	0	216.154	62.0747	0	0	0	0
PD50163a	299.461	0	0	0	0	480.342	817.498	0	0	0	0	0	1052.75	0	0	0	0	0	0	152.707	0	0	304.922	99.0025	0	0	0	0
PD50164a	109.042	0	0	0	0	0	0	0	0	0	0	1587.6	1182.37	0	10.7905	0	0	0	0	62.1041	0	0	491.37	113.373	0	0	0	0
PD50165a	263.394	0	0	0	0	147.182	534.768	0	0	0	0	2325.3	0	1141.91	8.3531	0	0	0	0	178.44	0	0	242.641	0	0	0	0	0
PD50166a	260.107	0	507.972	0	273.051	0	0	0	0	0	0	959.746	636.852	1685.06	0	0	29.4352	0	0	60.0625	0	0	332.227	0	0	0	0	0
PD50167a	273.393	0	0	0	0	0	0	0	0	0	0	3035.83	0	1616.51	16.2181	0	0	0	0	142.943	0	0	584.757	103.02	0	0	0	0
PD50168a	372.819	0	852.833	0	0	552.416	0	0	0	0	0	1978.6	1785.16	0	0	0	0	37.749	0	140.386	0	0	436.312	0	0	0	0	0
PD50169a	126.427	0	435.593	0	0	0	0	0	0	0	0	1115.33	892.638	0	0	0	0	24.158	0	59.2074	0	0	237.595	63.0285	0	0	0	0
PD50170a	342.796	0	346.171	1226.16	0	109.982	0	0	0	0	0	1596.71	700.448	0	7.21625	0	0	0	0	66.635	0	0	0	152.065	0	0	0	0
PD50171a	0	0	0	0	0	0	0	0	0	0	0	1593.74	1155.62	0	0	0	0	0	0	68.0446	0	0	411.124	96.6465	0	0	0	0
PD50172a	77.2087	0	0	0	0	0	344.118	0	0	0	0	708.696	614.026	0	0	0	0	0	0	58.3642	0	0	184.102	0	0	0	0	0
PD50173a	147.415	0	544.915	1784.64	0	0	0	0	0	0	0	1405.62	2963.29	0	0	0	0	0	0	64.4254	0	0	938.042	224.462	0	0	0	0
PD50175a	170.391	0	0	0	0	0	0	0	0	0	0	2008.16	2725.83	0	0	0	0	0	0	79.336	0	0	888.599	233.067	0	0	0	0
PD50177a	208.622	0	0	987.061	0	0	0	0	0	0	0	675.758	778.738	0	0	0	0	0	0	77.9985	0	0	315.811	0	0	0	0	0
PD50181a	181.015	0	933.326	0	0	0	0	0	0	0	0	1611.31	1556.66	0	12.0435	16.5477	0	0	0	52.5813	0	0	441.439	94.8216	0	0	0	0
PD50183a	241.651	0	0	0	0	0	0	0	0	0	0	1559.17	2148.06	0	0	0	0	0	0	67.947	0	0	792.35	124.873	0	0	0	0
PD50184a	153.394	0	329.702	0	0	0	0	0	0	0	0	1326.83	759.307	0	0	0	0	0	0	41.0198	0	0	322.94	59.9538	0	0	0	0
PD50187a	204.458	0	0	0	0	0	0	0	0	0	0	2198.62	1300.57	0	0	13.5157	0	0	0	42.5967	0	0	332.229	92.3503	0	0	0	0
PD50188a	253.002	0	762.71	0	0	0	0	0	0	0	0	1654.89	1571.37	1751.77	10.8977	0	43.2507	0	0	50.6457	0	0	651.428	136.142	0	0	0	0
PD50190a	233.313	0	0	0	578.127	261.878	0	0	0	0	0	4533.85	2515	0	0	17.4228	0	0	0	168.66	0	0	1048.77	173.144	0	0	0	0
PD50191a	239.346	0	0	0	0	0	0	0	0	0	0	1520.73	709.233	0	0	0	0	0	0	81.3286	0	0	265.815	66.9174	0	0	0	0
PD50194a	120.006	0	291.566	0	0	0	0	0	0	0	0	861.591	568.56	0	0	0	0	33.902	0	60.7955	0	0	208.537	68.6014	0	0	0	0
PD50196a	221.275	0	647.263	0	0	0	0	0	0	0	0	1933.52	1297.75	0	0	0	0	0	0	72.9114	0	0	430.927	95.2742	0	0	0	0
PD50197a	168.878	0	0	0	0	0	0	0	0	0	0	1195.08	536.742	0	0	0	0	0	0	49.8045	0	0	105.375	0	0	0	0	0
PD50199a	213.651	0	0	0	0	0	0	0	0	0	0	1409.42	0	0	0	0	0	0	0	48.6715	0	0	227.73	57.5065	0	0	0	0
PD50200a	251.754	0	0	0	0	0	0	0	0	0	0	2464.73	1393.29	0	17.7478	0	0	0	0	83.6813	0	0	380.284	75.7101	0	78.194	0	0
PD50201a	171.675	0	0	0	0	0	0	0	0	0	0	1172.83	593.759	0	0	0	0	0	0	123.988	0	0	253.02	0	0	0	0	0
PD50202a	73.391	0	235.998	0	0	55.9817	0	0	0	0	0	530.885	0	0	6.8202	0	0	0	0	46.1582	0	0	113.841	0	0	0	83.7782	0
PD50203a	205.467	0	0	0	0	0	0	0	0	0	0	1269.56	0	0	0	0	0	0	0	111.171	0	0	223.071	59.8179	0	0	0	0
PD50207a	147.305	0	0	0	0	0	0	0	0	0	0	2267.62	0	0	0	0	0	0	0	107.702	0	0	434.166	79.5985	0	0	0	0
PD50209a	152.417	0	0	0	0	0	0	0	0	0	0	881.899	0	0	0	0	0	0	0	69.4805	0	0	0	0	0	0	0	0
PD50210a	82.2982	0	0	0	0	0	0	0	0	0	0	741.478	0	0	0	0	0	0	0	67.218	0	0	150.628	0	0	0	0	0
PD50212a	134.695	0	0	0	0	0	0	0	0	0	0	1171.53	484.974	0	0	0	0	0	0	78.357	0	0	182.037	0	0	0	0	0
PD50213a	163.779	0	691.377	0	0	0	0	0	0	0	0	2329.27	679.481	0	0	0	0	0	0	91.7621	0	0	546.879	89.1334	0	0	0	0
PD50214a	0	0	527.379	0	0	0	0	0	0	0	0	1540.07	1055.49	0	6.93021	9.50148	0	0	0	68.0852	0	0	340.274	91.8503	0	0	0	0
PD50215a	93.3532	0	0	0	0	0	0	0	0	0	0	1548.61	884.612	0	0	0	17.362	0	0	81.6356	0	0	237.517	66.5112	0	0	0	0
PD50216a	75.5073	0	469.134	0	0	0	0	0	0	0	0	837.222	1009.2	0	0	0	0	32.0908	0	56.0803	0	0	369.377	84.7356	0	0	0	0
PD50217a	335.084	0	809.31	0	0	0	0	0	0	0	0	2735.15	802.239	0	9.6254	0	0	41.2717	0	154.05	0	0	368.845	88.5049	0	0	0	0
PD50219a	116.693	0	495.937	0	0	0	0	0	0	0	0	2132.24	0	1088.92	12.489	0	0	0	0	78.7151	0	0	377.202	69.5725	0	0	0	0
PD50221a	51.8649	0	0	0	0	0	0	0	0	0	0	729.282	0	0	0	0	0	0	0	74.9176	0	0	0	0	0	0	0	0
PD50325a	299.672	0	658.718	0	0	0	0	0	0	0	0	2691.24	1561.76	0	0	0	0	0	0	36.048	0	0	404.91	87.2065	0	0	0	0
PD50326a	0	0	0	0	0	0	0	0	0	0	0	533.493	454.088	0	0	0	0	0	0	0	0	0	0	0	0	0	0	0
PD50327a	161.31	0	1030.46	0	0	0	0	0	0	0	0	2924.04	2218.41	0	0	0	0	0	23.331	0	0	0	696.884	185.657	0	0	0	0
PD50329a	64.3012	0	0	0	0	0	0	0	0	0	0	722.438	0	0	0	0	0	0	0	24.0362	0	0	89.0708	0	0	0	0	0
PD50334a	0	0	994.779	0	0	0	0	0	0	0	0	2003.43	1690.33	0	27.4273	21.041	0	0	0	0	0	0	432.591	107.876	0	0	0	0
PD50335a	371.102	0	0	0	0	0	1621.3	0	0	0	0	1386.14	1281.58	0	0	0	0	0	0	78.5174	0	0	374.292	103.494	0	0	0	0
PD50337a	0	0	0	0	0	0	0	0	0	0	0	0	1581.62	0	0	0	0	0	0	17.209	0	0	0	0	0	0	0	0
PD50339a	133.662	0	642.538	0	0	0	0	0	0	0	0	1683.31	1305.94	0	18.279	0	0	0	0	42.0006	0	0	526.716	105.827	0	0	0	0
PD50340a	138.129	0	597.53	1114.28	0	0	0	0	0	0	0	1737.75	881.899	0	9.73101	0	0	0	0	43.4616	0	0	244.154	70.8948	0	0	0	0
PD50341a	96.7917	0	798.005	0	0	0	0	0	0	0	0	956.555	1062.37	0	27.3769	0	0	0	0	31.2027	0	78.6568	226.41	0	0	0	0	0
PD50342a	0	0	390.779	0	0	0	0	0	0	0	0	1153.52	1081.73	0	0	0	0	0	0	0	0	0	329.076	95.7392	0	0	0	0
PD50343a	158.538	0	470.135	0	0	0	0	0	0	0	0	1300.48	1154.29	0	0	0	0	0	0	0	0	0	372.389	95.9428	0	0	0	0
PD50344a	303.741	0	946.243	0	0	0	0	0	0	0	0	2225.85	1902.69	0	16.1553	0	0	0	0	73.4735	0	0	498.895	130.883	0	0	0	0
PD50345a	309.812	0	0	0	0	232.844	0	0	0	0	0	1750.05	1305.41	0	0	0	0	0	0	0	0	0	257.656	69.0442	0	0	0	0
PD50346a	185.462	0	412.584	0	0	0	0	0	0	0	0	1877.81	497.108	0	9.48945	0	0	0	0	46.0276	0	0	209.463	78.4818	0	0	0	0
PD50347a	211.531	0	0	0	0	0	0	0	0	0	0	1197.43	1769.79	1388.18	0	0	0	0	0	0	0	0	630.49	146.447	0	0	0	0
PD50350a	161.617	0	568.484	0	0	116.689	0	0	0	0	0	0	1553.64	0	0	0	0	0	0	77.9243	0	0	245.487	67.3994	0	0	0	0
PD50351a	167.117	0	1124.32	0	0	149.825	0	0	0	0	0	2202.91	755.975	0	20.3916	0	0	0	0	59.4019	0	0	0	60.2235	0	0	0	0
PD50354a	0	0	471.344	0	0	0	0	0	0	0	0	967.348	908.818	0	0	0	0	0	0	0	0	0	235.648	66.7272	0	0	0	0
PD50357a	183.575	0	796.215	0	0	0	0	0	419.994	694.475	0	1221.17	994.015	0	16.4027	0	0	0	0	34.6173	0	0	457.997	0	0	0	0	0
PD50360a	329.498	0	848.636	0	0	0	0	0	0	0	0	2883.87	934.989	0	0	0	0	0	0	37.0159	0	0	237.716	68.8193	0	0	0	0
PD50387a	313.84	0	0	0	0	0	0	0	0	0	0	2542.66	1758.18	0	0	0	0	0	0	0	0	0	146.318	46.2298	0	0	0	0
PD50388a	167.839	0	535.233	0	0	0	0	0	0	0	0	1330.42	718.278	0	0	0	0	0	0	55.459	0	0	206.616	58.6594	0	0	0	0
PD50389a	285.941	0	877.956	0	0	0	0	0	0	0	0	3399.62	1141.98	0	25.9745	0	0	0	0	107.334	0	0	504.207	114.353	0	0	0	0
PD50393a	0	0	1189.33	0	0	0	0	0	0	0	0	2156.65	1622.28	0	37.2068	16.8294	40.0269	0	0	73.2276	0	0	557.753	106.411	0	0	0	0
PD50394a	200.735	0	0	0	0	120.249	0	0	0	0	0	1277.86	1069.46	0	0	0	0	0	0	31.4773	0	0	227.709	69.2473	0	0	0	0
PD50397a	148.408	0	0	0	0	0	0	0	0	0	0	1992.6	1005.12	0	15.2639	0	0	0	0	51.0341	0	0	397.149	0	0	0	0	0
PD50401a	165.672	0	0	0	0	0	0	0	0	0	0	1540.14	914.861	0	0	0	0	0	0	59.6974	0	0	278.563	76.9602	0	0	0	0
PD50403a	5852.84	0	0	0	0	0	0	0	0	0	0	0	3602.95	0	0	0	0	60.4154	0	146.447	0	0	865.346	154.383	0	0	0	0
PD50404a	124.049	0	0	0	0	0	0	0	0	0	0	1928.83	980.94	0	0	28.5347	0	0	0	52.9126	0	0	385.751	90.1436	0	0	0	0
PD50405a	0	0	0	0	0	0	0	0	0	0	0	1297.42	777.201	1188.52	7.99293	0	0	0	0	45.1902	0	0	375.815	0	0	0	0	0
PD50406a	110.103	0	722.081	0	0	0	0	0	0	0	0	2372.53	0	0	20.5837	0	0	0	0	44.156	0	0	247.052	0	0	0	0	0
PD50408a	221.004	0	0	0	0	0	0	0	0	0	0	2081.1	1213.28	0	0	0	0	0	0	105.345	0	0	405.222	108.063	0	0	0	0
PD50409a	203.292	0	0	0	0	124.514	0	0	0	0	0	1314.97	2967.86	0	10.8292	0	0	0	0	0	0	0	673.463	218.486	0	0	0	0
PD50411a	114.04	0	604.477	0	0	0	0	0	0	0	0	1660.42	896.134	0	0	0	0	0	0	50.0415	0	0	337.16	76.8474	0	0	0	0
PD50412a	119.333	0	0	0	0	0	0	0	0	0	0	2509.43	1601.02	0	0	0	38.6176	0	0	0	0	0	792.93	0	0	0	0	0
PD50413a	211.966	0	688.853	0	0	0	0	0	0	0	0	2636.03	906.035	0	12.2749	0	0	0	0	75.1279	0	0	425.997	141.875	0	0	0	0
PD50415a	162.784	0	907.901	0	0	0	0	0	0	0	0	2438.62	960.019	0	22.5526	0	0	0	0	94.568	0	0	448.393	86.5878	0	0	0	0
PD50418a	225.503	0	0	0	0	0	1826.28	0	0	0	0	1315.36	0	0	0	0	0	0	0	65.0405	0	0	180.153	72.3309	0	0	0	0
PD50420a	421.369	285.772	1342.97	0	0	524.012	2088.5	0	0	0	0	0	3477.53	4620.81	30.1798	0	0	62.6643	0	605.768	0	0	723.787	0	0	0	0	0
PD50421a	0	0	719.959	0	0	0	0	0	0	0	0	1922.37	2333.2	0	0	0	0	0	0	0	0	0	707.98	129.552	0	0	0	0
PD50422a	227.675	0	924.475	0	0	0	0	0	0	0	0	2782.75	1157.56	0	24.9653	0	0	0	0	40.2093	0	0	380.626	89.0117	0	0	0	0
PD50425a	278.865	0	889.736	0	0	0	0	0	0	0	0	2273.6	1065.28	1617.92	23.534	14.1771	0	38.2967	0	42.0591	0	0	489.457	122.174	0	0	0	0
PD50428a	0	0	329.371	0	0	0	0	0	0	0	0	1188.9	1477.38	0	0	0	0	0	0	29.9574	0	0	190.544	0	0	0	0	0
PD50429a	137.912	0	921.736	1620.35	0	0	0	0	0	0	0	1640.43	1867.57	0	0	0	0	31.4616	0	0	0	0	534.602	98.7603	0	0	0	0
PD50430a	159.752	0	450.267	0	0	0	0	0	0	0	0	1132.75	1048.53	976.493	0	0	0	0	0	0	0	0	423.338	91.2738	0	0	0	0
PD50431a	203.231	0	639.092	0	0	0	0	0	0	0	0	1721.82	987.519	0	0	0	0	0	0	44.8513	0	0	424.201	68.8357	0	0	0	0
PD50432a	155.104	0	0	0	0	0	0	0	0	0	0	1114.54	701.755	0	0	0	0	0	0	25.8681	0	0	208.022	0	0	0	0	0
PD50433a	110.462	0	0	0	0	0	0	0	0	0	0	772.069	342.163	679.608	0	0	0	0	0	0	0	0	97.9841	36.1748	0	0	0	0
PD50434a	145.175	0	0	0	0	0	0	0	0	0	0	1090.61	587.356	0	9.61291	0	0	0	0	35.149	0	0	147.274	60.7897	0	0	0	0
PD50438a	247.633	0	755.309	0	0	0	0	0	0	0	0	2684.64	1221.46	0	0	0	0	0	0	97.943	0	0	511.584	88.895	0	0	0	0
PD50440a	209.252	0	0	0	0	137.53	0	0	0	0	0	1841.77	772.585	0	0	0	0	31.8328	0	98.0532	0	0	317.925	75.8925	0	0	0	0
PD50441a	3198.58	0	0	0	2213.87	0	0	1727.91	0	0	3571.53	3010.88	0	0	12.6155	0	0	0	0	2048.15	5028.91	0	0	0	0	0	0	0
PD50442a	146.031	0	0	0	0	0	0	0	0	0	0	1891.74	1447.81	2010.27	0	0	0	0	0	0	0	0	749.175	154.113	0	0	0	0
PD50443a	202.971	0	676.266	1014.87	0	0	0	0	0	0	0	2621.3	1313.58	0	0	0	0	0	0	57.9574	0	0	577.509	151.431	0	0	0	0
PD50444a	0	0	1257.81	0	0	0	0	0	0	0	0	3637.71	1376.99	0	30.4777	0	0	0	0	53.1714	0	0	609.813	135.865	0	0	0	0
PD50449a	119.413	0	0	0	0	0	0	0	0	0	0	1144.12	1450.39	0	0	0	0	0	0	37.9131	0	0	463.735	79.2301	0	0	0	0
PD50450a	183.896	0	319.215	0	0	0	0	0	0	0	0	1194.82	634.937	0	0	0	0	0	0	28.8317	0	0	197.939	0	0	0	0	0
PD50453a	0	0	1094.64	0	0	0	0	0	0	0	0	3360.47	1387.86	0	21.9869	0	0	0	0	49.5106	0	0	486.315	0	0	0	0	0
PD50454a	81.5157	0	0	0	0	0	0	0	0	0	0	902.17	647.391	0	6.98506	0	0	0	0	47.7176	0	0	148.271	50.1423	0	0	0	0
PD50455a	141.624	0	0	0	0	0	0	0	0	0	0	1618.72	952.579	0	0	0	0	0	0	64.0334	0	0	250.866	63.3246	0	0	0	0
PD50456a	316.878	0	0	0	0	0	0	0	0	0	0	981.645	0	0	0	0	0	0	0	80.0073	0	0	136.991	0	0	0	0	0
PD50457a	228.376	0	522.65	0	0	0	0	0	0	0	0	1985.6	845.801	0	0	13.6902	0	0	0	30.7674	0	0	233.688	0	0	0	0	0
PD50458a	141.878	0	0	0	0	0	0	0	0	0	0	1006.66	711.542	0	0	0	17.655	0	0	34.5441	0	0	238.709	62.8581	0	0	0	0
PD50459a	0	0	803.162	0	0	0	0	0	0	0	0	2758.63	2073.44	0	0	0	0	47.9245	0	56.0882	0	0	522.653	130.893	0	0	0	0
PD50460a	160.869	0	0	0	0	0	0	0	0	0	0	1265.6	653.275	0	20.6754	0	0	0	0	34.6732	0	0	232.316	89.4548	0	0	0	0
PD50461a	168.199	0	0	0	0	0	0	0	0	0	0	1165.76	0	0	0	0	0	0	0	78.543	0	0	171.96	0	0	0	0	0
PD50462a	221.996	0	0	0	0	0	779.565	0	0	0	0	1562.5	2324.62	1405.19	0	0	0	0	0	77.9577	0	0	725.71	147.403	0	0	0	0
PD50603a	152.379	0	0	0	456.312	0	543.942	0	0	0	0	2125.31	1933.33	1576.47	16.4694	0	0	0	0	56.6141	0	0	766.97	138.956	0	0	0	0
PD50604a	123.378	0	457.664	0	0	0	0	0	0	0	0	1734.39	526.486	0	11.0575	0	0	0	0	34.1408	0	0	168.28	46.5569	0	0	0	0
PD50605a	128.091	0	546.074	1078.31	0	0	0	0	0	0	0	1175.49	1262.64	0	0	0	0	0	0	0	0	0	389.43	72.7084	0	0	0	0
PD50606a	239.795	0	1091.08	0	0	0	0	0	1030.34	0	0	2132.69	1163.62	0	35.7088	0	0	0	0	40.3192	0	0	282.736	82.9283	0	0	0	0
PD50607a	154.295	0	361.563	0	0	0	0	0	0	0	0	1213.2	734.567	0	8.43234	0	0	0	0	56.7604	0	0	242.704	0	0	0	0	0
PD50610a	110.143	0	0	0	0	0	0	0	0	0	0	1220.02	0	0	5.43211	0	0	0	0	42.1526	0	0	0	0	0	0	0	0
PD50612a	181.303	0	0	0	551.99	0	0	0	0	0	0	2539.97	1266.77	1459.99	0	0	0	0	0	89.1827	0	158.599	596.872	108.677	0	0	0	0
PD50613a	194.339	0	0	0	0	0	0	0	0	0	0	1076.28	0	1864.83	0	0	0	0	0	54.2319	0	0	0	70.2087	0	0	0	0
PD50614a	140.112	0	357.943	837.959	0	0	0	0	0	0	0	955.493	523.134	0	6.81422	0	0	0	0	0	0	0	134.711	0	0	0	0	0
PD50616a	307.853	0	465.786	0	0	0	0	0	0	0	0	934.075	1193.89	0	0	0	0	0	0	0	0	0	318.935	75.9413	0	0	0	0
PD50618a	220.853	0	0	0	0	0	0	0	0	0	0	2251.05	0	0	9.71111	14.4924	0	0	0	46.395	0	0	193.759	56.1886	0	0	0	0
PD50619a	163.973	0	0	0	0	0	0	0	0	0	0	1695.62	1299.82	0	0	0	0	0	15.246	30.3274	0	0	315.352	100.556	0	0	0	0
PD50620a	238.04	0	857.657	0	0	0	0	0	0	0	0	2717.66	1273.15	1297.79	0	0	0	0	0	48.9052	0	0	631.477	130.377	0	0	0	0
PD50621a	0	0	1217.5	0	0	148.883	699.075	0	0	0	0	3456.75	1118.34	0	33.7095	0	0	0	0	81.2963	0	0	438.379	111.651	0	0	0	0
PD50622a	643.66	0	517.774	0	0	0	0	0	0	0	0	2284.4	1501.8	0	9.50698	16.0219	0	0	0	65.5926	0	0	624.287	162.25	0	0	0	0
PD50625a	130.897	0	659.215	1142.59	0	0	0	0	0	0	0	1493.46	1366.44	0	12.4296	0	0	0	0	0	0	0	449.148	136.197	0	0	0	0
PD50627a	162.677	0	0	0	0	0	0	0	0	0	0	1138.99	1177.37	0	0	0	0	33.7713	0	62.644	0	0	402.546	73.4335	0	0	0	0
PD50629a	158.28	0	0	0	0	0	0	0	0	0	0	951.182	2010.11	1573.82	0	0	0	0	0	0	0	0	657.175	134.903	0	0	0	0
PD50630a	190.062	0	916.862	1475.65	0	0	0	0	0	0	0	2288.68	2551.07	0	12.4792	18.6712	0	0	0	0	0	0	828.347	214.428	0	0	0	0
PD50632a	188.992	0	923.865	0	0	0	0	0	0	0	0	2186.53	1023.97	0	13.4439	0	0	0	0	32.9163	0	0	362.785	64.8462	0	0	0	0
PD50634a	176.451	0	469.064	0	0	0	0	0	0	0	0	1357.03	543.148	0	0	0	0	0	0	24.4859	0	0	238.609	71.7605	0	0	0	0
PD50637a	133.718	0	0	0	0	0	428.067	0	0	0	0	1433.03	1460.93	1206.65	0	0	0	0	0	40.7361	0	0	412.723	118.828	0	0	0	0
PD50638a	168.888	202.908	1110.42	0	0	695.725	0	0	0	0	0	2181.36	1757.37	0	27.5048	0	0	0	0	0	0	0	362.971	186.186	0	0	0	0
PD51175a	0	0	635.991	1493.21	0	0	0	0	0	0	0	1088.66	1137.96	0	0	0	0	27.9839	0	59.2552	0	0	297.084	61.6062	0	0	0	0
PD51176a	236.919	0	0	0	0	0	0	0	0	0	0	1845.07	0	0	0	0	0	0	0	79.6643	0	0	206.437	58.7657	0	0	83.9793	0
PD51177a	242.359	0	852.633	0	0	0	0	0	0	0	0	2526.99	990.981	1842.21	16.3935	0	0	42.1016	0	85.5943	0	0	642.148	131.55	0	0	0	0
PD51178a	255.57	0	1673.46	0	0	0	0	0	0	0	0	4139.67	2128.72	0	40.0403	0	0	0	0	89.4361	0	0	848.038	191.371	0	0	0	0
PD51179a	193.836	0	380.786	0	0	0	0	0	0	0	0	1434.33	1245.97	0	0	0	0	0	0	68.5107	0	0	483.087	107.808	0	0	0	0
PD51180a	0	0	0	874.715	0	0	0	0	0	0	0	1237.9	1257.69	0	0	0	0	0	0	60.6697	0	0	445.982	96.8633	0	0	0	0
PD51181a	206.033	0	774.155	0	0	0	0	0	0	0	0	2239.73	996.338	0	10.6912	0	0	47.1461	0	93.0533	0	0	568.061	93.5017	0	0	0	0
PD51182a	174.786	0	0	0	0	0	0	0	0	0	0	867.426	708.751	0	0	0	0	0	0	64.8682	0	0	302.033	0	0	0	0	0
PD51183a	0	0	386.751	0	0	135.988	0	0	0	0	0	0	1404.83	0	0	0	0	0	0	61.7128	0	0	0	0	0	0	0	0
PD51184a	323.492	0	1403.86	0	0	0	0	0	0	0	0	2847.63	1803.71	0	26.3744	0	0	0	0	42.6321	0	149.677	440.482	127.376	0	0	0	0
PD51185a	243.254	0	0	0	0	0	0	0	0	0	0	1541.02	1119.93	0	8.10675	12.4074	0	0	0	55.717	0	0	370.094	0	0	0	0	0
PD51186a	212.089	0	398.648	0	0	0	0	0	0	0	0	1001.2	1000.22	0	0	0	0	0	0	54.6938	0	0	397.764	97.5748	0	0	0	0
PD51187a	0	0	2279.31	0	0	0	0	0	0	0	0	3039.19	0	2120.33	56.7239	0	0	63.4937	0	72.6531	0	178.625	526.329	106.732	0	0	0	0
PD51188a	192.076	0	1224.49	0	0	142.31	0	0	0	0	0	2126.46	2010.09	0	14.6522	0	0	52.6674	0	75.4858	0	0	639.995	122.499	0	0	0	0
PD51189a	324.606	0	614.572	0	0	143.369	0	0	0	0	0	2142.88	1417.57	0	16.5591	0	0	29.1202	0	44.7354	0	0	324.554	92.4281	0	0	0	0
PD51190a	120.576	0	278.457	0	0	0	0	0	0	0	0	1133.36	0	0	0	0	0	0	0	49.9185	0	0	0	0	0	0	0	0
PD51191a	201.362	0	572.175	0	0	0	0	0	0	0	0	1497.11	888.362	1434.79	12.2039	0	0	29.0662	0	75.4134	0	0	360.621	86.5219	0	0	0	0
PD51192a	142.594	0	1168.35	0	0	0	0	0	0	0	0	2570.76	855.139	0	19.3597	0	0	0	0	76.7607	0	111.337	408.122	100.548	0	0	0	0
PD51194a	249.865	0	692.869	0	0	0	0	0	0	0	0	2844.69	1074.91	0	12.3949	17.7212	0	0	0	62.4325	0	0	417.852	0	0	0	0	0
PD51195a	245.761	0	634.452	1081.86	0	158.957	693.199	0	0	0	0	2832.31	1046.54	0	26.2026	0	0	0	0	107.677	0	0	425.734	123.947	0	0	0	0
PD51196a	220.064	0	537.975	0	0	0	0	0	0	0	0	1736.3	1190.27	0	0	0	0	0	0	73.3608	0	0	438.115	105.243	0	0	0	0
PD51197a	0	0	0	0	0	0	0	0	0	0	0	0	1052.11	947.537	8.21057	0	0	0	0	62.3768	0	114.205	478.72	86.4041	0	0	0	0
PD51198a	179.683	0	541.801	0	0	0	0	0	0	0	0	1484.88	548.737	0	11.1168	0	0	0	0	65.5211	0	0	206.223	0	0	0	0	0
PD51199a	298.057	0	876.457	0	0	0	922.823	0	0	0	0	2475.85	1077.15	0	9.44821	0	0	0	0	118.027	0	0	419.688	86.9683	0	0	0	0
PD51205a	213.692	0	376.757	0	0	0	0	0	0	0	0	1543.29	1288.87	0	0	0	0	0	0	47.7154	0	0	356.723	98.2709	0	0	0	0
PD51206a	278.294	0	552.045	0	0	0	0	0	0	0	0	1401.77	1611.56	0	8.01732	0	0	0	0	55.9304	0	0	576.998	136.292	0	0	0	0
PD51207a	0	0	994.745	0	0	0	0	0	0	0	0	2911.97	2046.28	0	9.79784	13.9418	0	0	0	66.3665	0	0	748.794	205.746	0	0	0	0
PD51209a	385.016	0	0	0	0	0	0	0	0	0	0	2996.23	2465.23	0	15.3875	0	42.3296	0	0	260.56	0	0	669.784	211.211	0	0	0	0
PD51210a	0	0	741.769	1635.21	0	168.14	0	0	0	0	0	1566.42	2449.4	0	12.3801	11.4341	0	41.4844	0	103.403	0	0	612.204	195.013	0	0	0	0
PD51211a	248.039	0	663.767	0	492.423	0	0	0	0	0	0	1511.4	1268.79	1706.66	0	0	0	34.0527	0	94.5263	0	0	589.096	0	0	0	0	0
PD51213a	189.081	0	1635.99	0	0	0	0	0	0	0	0	2320.37	1901.34	0	40.3716	0	0	0	0	0	0	0	686.66	199.107	0	0	0	0
PD51214a	172.342	0	715.052	0	0	0	0	0	0	0	0	1852.44	938.428	0	9.64716	0	0	0	0	57.6297	0	0	328.897	0	0	0	0	0
PD51215a	210.259	0	794.83	0	0	0	0	0	0	0	0	2635.44	1957.33	0	11.8565	0	0	0	0	86.4096	0	0	812.081	198.485	0	0	0	0
PD51216a	0	0	366.119	0	0	0	0	0	0	0	0	2185.14	0	0	8.30894	0	0	0	0	36.292	0	0	216.78	0	0	0	0	0
PD51217a	0	0	0	0	0	0	0	0	0	0	0	1785.87	1876.64	1555.8	0	0	39.0079	0	0	81.8899	0	0	913.094	137.435	0	0	0	0
PD51218a	0	0	0	0	0	0	0	0	0	0	0	1202.21	1211.6	0	0	0	0	0	0	45.1906	0	0	409.039	0	0	0	0	0
PD51219a	336.332	0	1098.72	0	0	377.131	0	0	0	0	0	2624.6	2222.2	0	80.9826	0	0	0	0	102.119	0	0	662.533	146.423	0	0	0	0
PD51220a	169.307	0	609.626	0	0	0	0	0	0	0	0	1502.46	1032.98	0	13.8482	0	0	0	0	54.9808	0	0	320.761	70.5092	0	0	0	0
PD51221a	325.912	0	719.292	0	0	0	0	0	0	0	0	2118.97	1018.37	0	0	0	0	0	0	57.8816	0	0	408.278	80.8663	0	0	0	0
PD51222a	0	0	0	0	0	122.097	724.547	0	0	0	0	0	1053.48	0	0	0	0	0	0	77.2329	0	0	197.601	0	0	0	0	0
PD51223a	253.45	0	679.8	0	0	0	0	0	0	0	0	2166.37	0	0	8.12565	0	0	0	0	77.5247	0	0	207.407	54.4694	0	0	0	0
PD51224a	0	0	0	0	0	0	1038.43	0	0	0	0	1537.19	0	0	0	11.2348	0	0	0	69.0667	0	0	197.412	0	0	0	0	0
PD51225a	185.204	0	687.455	0	0	0	0	0	0	0	0	1925.68	1714.07	0	0	0	0	0	29.3092	56.8187	0	0	606.415	153.524	0	0	0	0
PD51226a	132.777	0	0	0	0	124.486	0	0	0	0	0	1426.89	628.164	0	9.52871	0	0	0	0	41.5107	0	0	136.8	0	0	0	0	0
PD51227a	160.004	0	0	0	0	0	0	0	0	0	0	1269.28	610.9	0	0	0	0	0	0	67.3771	0	0	219.644	58.2723	0	0	0	0
PD51228a	172.885	0	1195.46	0	0	0	0	0	0	0	0	2646.41	1374.74	0	26.4106	0	0	0	0	80.2575	0	0	499.206	128.287	0	0	0	0
PD51229a	244.112	0	503.829	0	0	0	0	0	0	0	0	1888.71	0	0	0	0	0	0	0	80.3421	0	0	213.321	0	0	0	0	0
PD51231a	341.425	0	842.643	0	0	350.759	0	0	0	0	0	2957.34	1510.61	0	19.2173	0	0	49.4694	0	92.7714	0	0	442.251	139.442	0	0	0	0
PD51232a	169.179	0	474.491	0	0	128.413	0	0	0	0	0	1607.67	0	0	12.2099	0	0	0	0	53.0554	0	0	0	0	0	0	0	0
PD51233a	207.554	0	0	0	0	0	0	0	0	0	0	1996.83	1627.6	0	0	0	0	0	0	42.1701	0	0	567.042	124.248	0	0	0	0
PD51234a	0	0	699.359	0	0	0	0	0	0	0	0	2087.49	1607.07	0	13.7932	0	0	67.8081	0	116.616	0	0	677.421	177.402	0	0	0	0
PD51235a	195.512	0	794.044	0	0	0	0	0	0	0	0	2093.89	1583.68	0	12.0769	0	0	0	0	75.8381	0	0	607.631	144.693	0	0	0	0
PD51236a	150.424	0	0	0	0	0	0	0	0	0	0	1069.89	475.882	783.355	0	0	0	0	0	46.9303	0	0	282.24	0	0	0	0	0
PD51237a	273.235	0	0	0	0	0	0	0	0	0	0	1786.29	918.772	1026.58	0	0	22.4433	0	0	100.756	0	0	325.592	102.971	0	0	0	0
PD51238a	212.755	0	719.053	0	0	0	0	0	0	0	0	1856.84	1297.51	0	10.9192	0	0	0	0	62.6135	0	0	413.301	88.5351	0	0	0	0
PD51239a	213.625	0	0	0	0	0	0	0	0	0	0	1991.92	968.43	0	0	12.5347	0	0	0	39.9414	0	0	446.743	68.4075	0	0	0	0
PD51240a	178.563	0	585.729	0	0	145.949	0	0	0	0	0	1595.33	995.812	0	12.1445	0	0	0	0	35.7492	0	0	296.227	73.3794	0	0	0	0
PD51241a	0	0	0	0	0	0	0	0	0	0	0	723.571	1103.72	928.284	0	0	0	0	0	0	0	0	417.649	81.7677	0	0	0	0
PD51242a	144.849	0	722.683	0	0	164.66	0	0	0	0	0	3215.94	1654.48	0	23.9185	19.7211	0	0	0	74.2149	0	0	631.807	128.659	0	0	0	0
PD51243a	96.7395	0	0	0	0	0	0	0	0	0	0	1124.56	756.989	1839.43	0	0	0	0	0	37.5067	0	0	382.697	88.9329	0	73.0168	0	0
PD51244a	101.868	0	0	0	0	0	0	0	0	0	0	1742.16	1338.71	0	0	0	0	0	0	59.8589	0	0	431.653	123.342	0	0	0	0
PD51245a	139.892	0	418.641	0	0	0	0	0	0	0	0	953.468	0	0	0	0	0	0	0	40.9367	0	0	161.965	0	0	0	0	0
PD51246a	0	0	1145.46	0	0	0	0	0	0	0	0	2068.17	1362.9	0	30.271	0	0	0	0	41.9655	0	120.435	490.566	140.358	0	0	0	0
PD51247a	0	0	0	0	0	0	0	0	0	0	0	1295.8	1749.76	0	0	0	0	51.0463	0	51.123	0	0	838.59	156.368	0	0	0	0
PD51248a	221.555	0	0	0	0	0	610.772	0	0	0	0	0	721.06	1239.4	0	0	0	0	0	136.666	0	0	180.008	70.0514	0	0	0	0
PD51250a	202.572	0	0	0	0	0	0	0	0	0	0	1600.24	1401.66	0	0	0	0	0	0	53.9084	0	0	528.038	134.172	0	0	0	0
PD51251a	0	0	724.675	0	0	0	0	0	0	0	0	1565.99	1129.64	0	34.6252	0	0	0	0	60.5659	0	0	300.427	75.072	0	0	0	0
PD51252a	175.355	0	716.043	0	0	0	0	0	0	0	0	2862.1	2100.03	0	0	0	0	0	23.8969	49.3395	0	0	702.923	161.306	0	0	0	0
PD51253a	134.186	0	569.884	0	0	125.719	0	0	0	0	0	2209.25	988.456	0	0	0	0	0	0	37.205	0	0	294.919	84.4804	0	0	0	0
PD51254a	208.321	0	632.994	1181.89	0	0	0	0	0	0	0	1954.73	1010.28	0	15.2555	14.8479	0	0	0	55.4167	0	0	424.607	123.885	0	0	0	0
PD51255a	255.939	0	0	0	0	158.593	1171.62	0	0	0	0	1855.72	1326.75	0	9.86048	0	0	0	0	90.1857	0	0	383.589	122.733	0	0	0	0
PD51256a	396.415	0	462.637	1503.17	0	0	0	0	0	0	0	1124.64	560.743	0	0	0	0	0	0	46.1055	0	0	188.819	0	0	0	0	0
PD51258a	0	0	0	0	0	0	0	0	0	0	0	882.24	1012.14	0	0	0	0	0	0	46.3059	0	0	300.262	0	0	0	0	0
PD51259a	0	0	335.857	0	0	0	0	0	0	0	0	772.498	801.979	0	0	0	0	0	0	52.2241	0	0	287.676	0	0	0	0	0
PD51260a	0	0	353.961	0	0	0	0	0	0	0	0	1131.79	976.007	0	0	0	18.7039	0	0	33.0424	0	0	381.949	0	0	0	0	0
PD51261a	0	0	0	0	0	0	0	0	0	0	0	936.79	1536.07	0	0	0	0	0	0	42.0883	0	0	407.864	107.166	0	0	0	0
PD51262a	0	0	497.373	0	0	0	0	0	0	0	0	1159.83	1396.05	0	12.5389	0	0	0	0	42.2941	0	0	488.508	132.56	0	0	0	0
PD51263a	0	0	242.236	0	0	0	0	0	0	0	0	0	0	0	7.11683	0	0	0	0	33.2425	0	0	0	32.5919	0	0	0	0
PD51264a	222.469	0	452.362	0	0	0	0	0	0	0	0	2281.79	1016.6	0	9.51907	0	0	0	0	42.3392	0	0	380.807	128.273	0	0	0	0
PD51265a	227.939	0	0	0	0	0	0	0	0	0	0	0	2208.04	0	0	16.6464	0	0	0	0	0	0	582.358	189.841	0	0	0	0
PD51266a	152.335	0	460.403	0	0	0	0	0	0	0	0	1780.25	0	0	0	0	0	0	0	48.3049	0	0	171.639	47.375	0	0	0	0
PD51267a	184.334	0	0	2118.58	0	155.224	0	0	0	0	0	0	2492.66	0	0	0	0	0	0	69.2175	0	0	677.356	166.78	0	0	0	0
PD51268a	169.083	0	540.055	0	0	0	0	0	0	0	0	1575.59	622.711	0	8.28301	0	0	0	0	58.774	0	0	278.134	0	0	0	0	0
PD51269a	137.506	0	571.667	0	0	0	0	0	392.753	494.186	0	1507.76	0	1302.79	12.3739	0	0	0	0	41.8526	0	0	229.78	53.1297	0	0	0	0
PD51270a	0	0	0	0	0	0	0	0	0	0	0	1430.57	2748.31	0	10.8965	0	0	0	0	80.4814	0	0	800.797	175.668	0	0	0	0
PD51271a	376.617	0	0	0	0	0	0	0	0	374.372	0	1068.87	702.141	0	8.33139	0	0	0	0	80.6951	0	0	233.916	0	0	0	0	0
PD51273a	189.995	0	0	0	478.039	0	511.892	0	0	0	0	2778.96	1475.81	0	0	0	0	0	0	111.579	0	0	476.221	105.527	0	0	0	0
PD51274a	137.464	0	0	0	0	0	0	0	0	0	0	933.184	1125.5	0	6.65255	0	16.7625	0	0	43.9753	0	0	260.28	0	0	0	0	0
PD51275a	298.203	0	713.475	0	0	0	0	0	0	0	0	3171.61	1527.17	1612.91	0	0	0	0	0	166.647	0	0	644.007	148.222	0	0	0	0
PD51276a	0	0	0	0	0	0	0	0	0	0	0	0	719.887	0	0	0	0	0	0	45.9512	0	0	85.0199	42.896	0	0	53.1354	0
PD51277a	234.901	0	0	827.058	0	0	372.5	0	0	0	0	1513.12	591.56	0	0	0	0	0	0	112.666	0	0	212.959	0	0	0	0	0
PD51278a	181.937	0	487.387	0	0	0	0	0	0	0	0	1126.76	885.562	0	0	0	0	0	0	97.5323	0	0	358.294	0	0	0	0	0
PD51279a	203.74	0	0	0	0	0	0	0	0	0	0	1317.93	1078.18	0	0	0	0	0	0	79.5143	0	0	406.174	83.8281	0	0	0	0
PD51280a	101.49	0	532.682	0	0	0	0	0	0	0	0	1566.35	1000.51	0	0	0	0	0	0	47.5924	0	0	407.796	94.3663	0	0	0	0
PD51281a	65.3446	0	0	0	0	0	0	0	0	0	0	424.961	565.004	637.681	0	0	0	0	0	49.2277	0	0	171.768	0	0	0	0	0
PD51282a	197.589	0	873.091	0	0	196.986	0	0	0	0	0	2047.01	1290.86	0	11.1737	14.7837	0	0	0	132.801	0	0	346.95	79.1732	0	0	0	0
PD51284a	170.674	0	826.684	0	0	0	0	0	0	0	0	1724.28	721.192	0	23.4284	0	0	0	0	72.4722	0	0	290.693	96.4639	0	0	0	0
PD51285a	260.441	0	770.833	0	0	0	0	0	0	0	0	2844.27	708.834	0	14.0723	0	0	0	0	81.1017	0	0	332.435	93.8159	0	0	0	0
PD51286a	0	0	549.231	0	0	0	0	0	0	0	0	1743.6	1929.25	1727.15	0	0	0	77.5952	0	56.5238	0	0	763.414	187.667	0	0	0	0
PD51287a	226.715	0	893.262	0	412.232	0	0	0	0	0	0	1627	1092.84	3035.31	0	0	0	0	0	89.3646	0	0	590.377	115.281	0	0	0	0
PD51288a	181.449	0	726.867	1948.22	0	0	0	0	0	0	0	1169.27	922.736	0	0	0	0	28.1537	0	91.0824	0	0	389.785	89.4172	0	0	0	0
PD51289a	207.039	0	0	0	0	133.221	0	0	0	0	0	0	0	1260.46	12.5879	0	0	0	0	129.573	0	0	329.986	97.7709	0	0	0	0
PD51290a	73.7907	0	0	0	0	0	0	0	0	0	0	864.171	463.995	0	0	0	0	0	0	46.6232	0	0	196.881	0	0	0	83.1992	0
PD51291a	151.944	0	654.691	0	0	0	0	0	0	0	0	1082.83	1098.2	0	0	0	0	0	0	45.3666	0	0	403.683	0	0	0	0	0
PD51292a	178.047	0	876.817	0	0	0	0	0	0	0	0	2062.24	1194.88	0	11.9615	16.601	0	0	0	66.3755	0	0	459.591	95.0185	0	0	0	0
PD51293a	245.526	0	371.258	0	0	0	0	0	0	0	0	952.271	542.943	0	0	0	0	0	0	45.7241	0	0	170.846	0	0	0	0	0
PD51294a	172.529	0	0	0	0	0	0	0	0	0	0	0	0	1456.08	0	0	0	0	0	89.6369	0	0	165.653	0	0	0	0	0
PD51295a	219.883	0	1486.33	0	0	0	0	0	0	0	0	4696.9	1690.06	0	28.9496	0	0	74.8235	0	143.888	0	199.957	869.528	166.673	0	0	0	0
PD51296a	153.738	0	0	0	0	0	0	0	0	0	0	872.114	1058.65	0	0	0	0	0	0	58.4196	0	0	334.963	77.8879	0	0	0	0
PD51297a	274.201	0	0	0	0	128.67	711.026	0	0	0	0	3281.22	0	0	0	0	25.2235	0	0	160.834	0	0	308.108	0	0	0	0	0
PD51298a	0	0	0	0	0	0	593.29	0	0	457.987	0	2802.62	1573.95	1208.37	0	0	0	0	0	65.4608	0	0	751.764	169.848	0	0	0	0
PD51300a	0	0	0	0	0	0	0	0	0	259.539	0	841.782	1574.1	0	0	0	0	0	0	42.951	0	0	366.518	0	0	0	0	0
PD51301a	280.416	0	649.093	0	0	164.241	0	0	0	0	0	1998.9	1058.87	0	0	0	0	0	0	53.6129	0	0	311.406	0	0	0	0	0
PD51302a	142.558	0	617.08	0	0	0	0	0	0	0	0	2020.88	955.154	0	12.617	0	0	0	0	43.4883	0	0	311.524	72.6824	0	0	0	0
PD51303a	143.918	0	0	0	0	0	0	0	0	0	0	0	1751.48	1787.18	0	0	0	0	0	129.224	54.2843	0	379.163	0	0	0	0	0
PD51304a	231.9	0	0	0	0	0	0	0	0	0	0	0	1953.07	0	0	0	0	0	0	45.995	0	0	638.512	142.962	0	0	0	0
PD51305a	0	0	0	0	0	0	477.427	0	0	0	0	3336.15	1250.12	0	0	17.1326	0	0	0	76.6236	0	0	543.633	134.388	0	0	0	0
PD51307a	235.351	0	806.256	0	0	170.169	0	0	0	0	0	2650.38	1471.37	0	11.7217	0	0	0	0	56.7803	0	0	410.111	88.8364	0	0	0	0
PD51309a	271.929	0	1301.46	0	0	265.906	0	0	0	0	0	3705.21	2506.65	0	17.6511	22.6994	0	0	0	89.8557	0	0	664.881	146.386	0	0	0	0
PD51312a	160.514	0	415.787	1322.4	0	0	0	0	0	0	0	1388.47	1001.91	0	8.04195	11.213	0	0	0	65.6096	0	0	325.005	92.3918	0	0	0	0
PD51314a	327.169	0	0	0	0	166.689	731.412	0	0	0	0	2221.12	1333.64	0	0	0	0	0	0	64.1896	0	0	362.695	112.502	0	0	0	0
PD51316a	199.485	0	1476.84	0	0	0	0	0	0	0	0	4265.91	2235.62	0	40.8941	27.9668	0	0	0	99.8144	0	0	677.336	207.609	0	0	0	0
PD51318a	0	0	555.794	0	0	0	0	0	0	0	0	1575.25	1741.89	0	9.52584	0	0	0	0	72.5418	0	0	676.974	124.934	0	0	0	0
PD51319a	102.122	0	338.606	0	0	0	0	0	0	0	0	595.255	0	0	0	0	0	0	0	33.7261	0	0	0	0	0	0	0	0
PD51320a	0	0	869.483	0	0	0	0	0	0	0	0	1946.47	2418.17	1439.16	0	0	0	69.4762	0	0	0	170.86	916.441	144.644	0	0	0	0
PD51321a	287.752	0	476.179	0	0	0	0	0	0	0	0	1647.48	2189.52	1872.41	0	0	0	0	0	60.2021	0	0	955.374	205.287	0	0	0	0
PD51322a	197.509	0	1005.85	1314.28	0	0	0	0	0	0	0	2314.57	2095.13	0	14.8616	0	0	0	0	60.1268	0	147.259	586.032	134.988	0	0	0	0
PD51323a	151.466	0	0	0	0	0	538.134	0	0	0	0	2866.08	1696.65	0	0	0	0	0	0	50.5304	0	0	590.229	94.0311	0	0	0	0
PD51324a	181.5	0	1539.69	0	0	0	0	0	0	0	0	2705.94	1248.15	0	42.6883	0	0	0	0	0	0	0	52.0106	0	0	0	0	0
PD51381a	185.258	0	683.866	0	0	153.795	0	0	0	632.317	0	2656.12	1043.21	0	10.6841	0	0	0	0	76.5933	0	0	522.313	0	0	0	0	0
PD51382a	99.9043	0	0	0	0	63.1134	365.76	0	0	0	0	708.131	0	0	0	0	0	0	0	69.4237	0	0	0	0	0	0	0	0
PD51385a	286.402	0	0	0	0	0	0	0	3161.12	894.324	0	2719.26	0	0	13.7322	0	0	0	0	91.204	0	0	263.143	0	0	0	0	0
PD51386a	0	0	650.497	1252.27	0	0	0	0	0	0	0	1265.78	1307.44	0	0	12.376	0	0	0	89.7153	0	0	357.587	93.1101	0	0	0	0
PD51387a	193.531	0	0	0	0	0	271.689	0	0	0	0	942.965	434.758	0	0	0	0	0	0	50.0873	0	0	172.045	57.3945	0	0	0	0
PD51389a	0	0	1392.64	0	0	0	0	0	0	0	0	4048.76	2424.82	0	21.9623	0	0	0	0	107.075	0	212.129	860.61	147.588	0	0	0	0
PD51390a	135.649	0	701.931	0	0	0	0	0	0	0	0	1975.38	2044.14	0	10.6898	0	0	40.065	0	100.551	0	0	680.338	183.021	0	0	0	0
PD51391a	191.608	0	0	0	0	121.499	0	0	0	0	0	1847.09	1207.27	0	0	0	0	0	0	86.3518	0	0	453.096	125.949	0	0	0	0
PD51393a	69.5991	0	0	0	0	0	0	0	0	0	0	739.999	0	0	0	0	0	0	0	53.615	0	0	112.584	0	0	0	0	0
PD51396a	0	0	0	0	0	0	0	0	0	0	0	1397.53	2549.11	0	0	0	0	0	0	53.0611	0	0	795.382	145.338	0	0	0	0
PD51398a	334.56	0	0	0	0	0	578.369	0	0	0	0	2449.62	1826.71	0	10.5875	0	0	0	0	82.3248	0	0	463.268	112.2	0	0	0	0
PD51399a	260.481	0	0	0	0	136.306	484.576	0	0	0	0	2160.98	723.285	0	0	0	0	0	0	119.887	0	0	275.129	0	0	0	0	0
PD51400a	134.693	0	569.402	1196.89	0	0	0	0	0	0	0	981.258	1176.56	0	8.34496	0	0	0	0	39.4734	0	0	318.55	91.8083	0	0	0	0
PD51401a	426.598	0	933.076	0	0	0	1351.25	0	0	0	0	2395.24	2182.35	0	14.7564	16.4812	0	0	0	125.21	0	0	587.165	120.275	0	0	0	0
PD51402a	108.014	0	372.391	0	0	0	348.801	0	0	0	0	839.455	1262.36	0	0	0	0	0	0	53.7505	0	0	208.13	0	0	0	0	0
PD51404a	270.594	0	1097.15	0	0	0	0	0	0	0	0	3158.24	1232.06	0	24.909	0	0	0	0	90.466	0	0	486.737	123.705	0	0	0	0
PD51405a	93.0842	0	388.916	0	0	0	0	0	0	0	0	806.207	439.087	0	0	0	0	0	0	32.9832	0	0	111.66	0	0	0	0	0
PD51406a	294.756	0	0	0	0	0	0	0	0	0	0	1966.79	814.513	0	9.56999	10.2426	0	0	0	59.4123	0	0	204.341	60.1983	0	0	0	0
PD51407a	204.17	0	765.443	0	0	166.342	0	0	0	0	0	1161.92	1329.45	0	0	0	0	0	0	57.4582	0	0	446.626	83.0357	0	0	0	0
PD51409a	182.635	0	721.514	0	0	0	0	0	0	0	0	3193.79	1682.78	0	9.60667	0	0	0	0	72.6427	0	0	680.045	139.061	0	0	0	0
PD51410a	127.301	0	486.824	0	0	0	0	0	0	0	0	1260.64	993.243	0	11.2473	0	0	0	0	41.2562	0	0	311.694	76.1165	0	0	0	0
PD51411a	0	0	279.087	0	0	0	0	0	0	0	0	494.605	546.412	0	0	0	0	0	0	45.8031	0	0	0	0	0	0	0	0
PD51412a	153.212	0	741.716	931.312	0	98.5113	0	0	0	0	0	1024.21	1191.3	0	0	0	0	0	0	61.9594	0	0	190.329	0	0	0	0	0
PD51413a	161.042	0	880.939	0	0	0	0	0	0	0	0	2176.19	931.411	0	19.1834	0	0	0	0	27.8204	0	0	184.503	0	0	0	0	0
PD51414a	0	0	953.258	0	0	0	0	0	0	0	0	1895.03	1029.62	0	27.058	19.1056	24.8787	0	0	52.3005	0	0	375.67	0	0	0	0	0
PD51416a	292.963	0	767.011	0	0	0	0	0	0	0	0	2549.82	1386.99	0	0	0	0	0	0	92.0099	0	0	654.032	178.121	0	0	0	0
PD51417a	98.4706	0	454.23	0	0	0	0	0	0	0	0	1055.75	1164.08	0	0	0	0	0	0	50.6029	0	0	241.36	68.1475	0	0	0	0
PD51418a	264.988	0	0	2089.96	0	0	0	0	0	0	0	0	2854.22	0	0	0	0	0	0	96.6996	0	0	1221.53	276.153	0	0	0	0
PD51422a	0	0	0	1524.35	0	356.252	753.559	0	0	0	0	1332.3	1259.87	0	0	0	0	0	0	100.53	0	0	229.691	75.3486	0	0	0	0
PD51423a	144.092	0	0	0	0	0	0	0	0	0	0	1650.47	991.049	0	0	0	0	0	0	70.641	0	0	417.767	86.3916	0	0	0	0
PD51424a	0	0	0	0	0	0	0	0	0	0	0	1109.94	1820.22	0	0	0	0	0	0	0	0	0	749.981	100.607	0	0	0	0
PD51425a	209.42	0	539.892	0	0	0	0	0	0	0	0	1541.71	1281.79	0	0	0	0	0	17.2069	42.1459	0	0	402.425	92.6516	0	63.8442	0	0
PD51426a	163.917	0	674.394	0	0	101.435	0	0	0	0	0	2356.21	1019.33	0	0	0	0	0	0	38.7808	0	0	276.511	61.7756	0	0	0	0
PD51427a	186.944	0	0	0	0	102.957	507.159	0	0	0	0	1871.4	552.63	0	6.60631	9.43758	0	0	0	118.575	0	0	204.787	0	0	0	0	0
PD51508a	0	0	1113.92	0	0	192.855	901.604	0	0	0	0	3395.93	2300.88	0						77.8156	0	0	551.348	146.411	0	0	0	0
PD51509a	131.663	0	0	0	0	0	0	0	0	0	0	1304.48	2119.79	0						0	0	0	584.351	98.3852	163.768	0	0	0
PD51510a	142.757	0	593.268	0	0	0	0	0	0	0	0	1840.95	1587.8	0						0	0	0	655.395	159.175	0	0	0	0
PD51511a	257.174	0	1019.6	0	0	126.243	0	0	0	0	0	1790.06	1412.86	0						66.9137	0	0	262.754	114.665	0	0	0	0
PD51512a	0	0	761.25	993.949	0	0	713.318	0	0	0	0	1341.53	0	0						0	0	0	223.866	0	0	0	0	0
PD51513a	0	0	0	0	0	0	0	0	0	0	0	1497.63	2033.83	0						0	0	0	657.87	127.312	0	0	0	0
PD51514a	180.894	0	606.553	0	0	0	0	0	0	0	0	2539.29	1814.67	0						0	0	0	683.491	148.892	0	0	0	0
PD51515a	110.136	0	401.365	741.467	0	0	0	0	0	0	0	1121	693.882	0						0	0	0	189.546	63.3449	0	0	0	0
PD51516a	146.292	0	777.321	0	0	0	0	0	0	0	0	1948.89	1527.72	0						0	0	0	395.709	89.4286	0	0	0	0
PD51517a	208.569	0	631.887	0	0	118.184	0	0	0	0	0	1584.72	1131.31	0						72.0474	0	0	354.778	134.498	0	0	0	0
PD51518a	0	0	0	1316.01	0	0	0	0	0	0	0	1541.95	2199.98	0						0	0	0	798.183	110.059	0	0	0	0
PD51519a	121.263	0	0	0	0	192.934	0	0	0	0	0	1070.3	2828.32	0						0	0	0	816.798	164.979	0	0	0	0
PD51521a	135.113	0	866.435	0	0	0	0	0	0	0	0	1621.53	678.153	0						62.068	0	0	246.146	0	0	0	0	0
PD51522a	292.667	0	788.231	2237.78	0	172.557	0	0	0	0	0	1969.28	1013.93	0						42.2451	0	0	402.799	118.069	0	0	0	0
PD51523a	163.344	0	0	0	0	0	0	0	0	0	0	1475.92	1027.81	0						0	0	0	375.939	81.3908	0	0	0	0
PD51524a	194.451	165.26	0	0	0	202.798	0	0	0	0	0	1444.73	1513.8	0						73.2577	0	0	575.777	112.434	0	0	0	0
PD51525a	0	0	1606.43	0	0	0	716.5	0	0	0	0	3928.28	2040.29	0						0	0	172.665	728.445	150.642	0	0	0	0
PD51526a	0	0	613.363	0	0	0	0	0	0	0	0	913.471	1060.43	0						0	0	87.0854	229.805	54.7874	0	0	0	0
PD51527a	194.587	0	0	0	0	0	0	0	0	0	0	2134.64	1908.18	0						58.3248	0	0	821.521	170.196	0	0	0	0
PD51528a	282.684	0	696.039	0	0	0	0	0	0	0	0	1379.95	1626.63	0						0	0	0	445.12	132.853	0	0	0	0
PD51529a	166.2	0	826.962	0	529.797	0	0	0	0	0	0	3032.18	2848.16	0						0	0	0	1203.07	193.473	0	0	0	0
PD51530a	0	0	514.698	0	0	0	0	0	0	0	0	823.312	1199.88	0						0	0	0	430.729	100.005	0	0	0	0
PD51531a	123.356	0	0	0	0	0	0	0	0	0	0	1485.19	1402.82	0						0	0	140.654	559.703	98.4586	0	0	0	0
PD51532a	0	0	1273.32	2048.05	0	0	0	0	0	0	0	1781.58	3402.62	0						0	0	0	1262.05	302.527	0	0	0	0
PD51533a	164.87	0	453.926	0	0	0	0	0	0	0	0	1643.16	726.725	0						0	0	0	272.363	80.6691	0	0	0	0
PD51534a	126.845	0	615.903	1585.54	0	0	0	0	0	0	0	828.816	1332.52	0						0	0	0	417.345	0	0	0	0	0
PD51535a	0	0	0	642.138	0	0	0	0	0	0	0	0	580.522	0						0	0	0	184.095	0	0	0	0	0
PD51536a	0	0	0	0	0	0	1140.74	0	4630.26	3179.91	0	2146.26	1854.76	0						0	0	0	428.332	136.233	0	0	0	0
PD51537a	0	0	0	0	0	0	0	0	22935.2	5185.48	0	0	0	0						0	0	0	0	0	0	0	0	937.579
PD51538a	0	0	612.048	1608.99	0	0	0	0	1069.09	1318.05	0	0	1401.2	0						0	0	0	550.466	75.2214	0	0	0	0
PD51539a	0	0	1646.62	0	0	0	0	0	3751.45	1523.75	0	2216.94	1242.19	0						0	0	150.524	637.343	83.5477	0	0	0	0
PD51540a	0	0	0	0	0	0	0	0	5416.23	7222.68	0	3070.85	0	0						54.2127	0	0	525.382	0	0	0	0	402.873
PD51541a	159.112	0	0	0	0	0	0	0	458.914	0	0	1713.4	713.458	0						0	0	92.035	287.666	69.0999	0	0	0	0
PD51542a	0	0	1906.46	0	0	0	0	0	9060.27	1703.89	0	2777	0	0						0	0	163.738	408.687	0	0	0	0	0
PD51543a	315.756	0	0	0	0	0	0	0	0	773.508	0	1506.15	1108.88	0						0	0	0	515.451	139.34	0	0	0	0
PD51544a	0	0	0	0	0	0	0	0	5481.63	7418.75	0	0	0	0						0	0	0	0	0	0	0	0	394.505
PD51545a	187.939	0	0	0	0	0	0	0	0	1546.7	0	1551.41	1615.97	0						0	0	0	747.046	120.461	0	0	0	0
PD51546a	0	0	2497.1	0	0	0	0	0	12797.6	6627.27	0	0	0	0						0	0	0	0	0	0	0	0	556.574
PD51549a	0	0	2330.18	0	0	0	0	0	11869.4	5466.09	0	4601.73	0	0						50.6971	0	229.397	482.679	144.929	0	0	0	380.918
PD51550a	138.443	0	306.419	0	0	0	0	0	0	0	0	958.346	654.196	0						0	0	0	282.098	79.5044	0	0	0	0
PD51551a	190.987	0	1299.46	0	0	176.496	0	0	0	0	0	2920.64	1918.91	0						57.272	0	0	783.995	147.045	0	0	0	0
PD51552a	0	0	787.421	0	0	0	0	0	0	0	0	1670.04	1095.83	0						34.0452	0	118.917	351.403	104.055	0	0	0	0
PD51553a	122.372	0	0	0	0	0	0	0	0	0	0	1743.21	795.756	0						27.2979	0	0	297.861	85.5799	0	0	0	0
PD51554a	132.052	0	0	0	0	0	0	0	0	0	0	1200.11	1213.13	0						0	0	0	351.001	78.745	0	0	0	0
PD51555a	0	0	0	0	0	0	0	0	0	0	0	569.203	538.781	0						0	0	0	0	0	0	0	0	0
PD51556a	99.3629	0	0	0	0	0	0	0	190.756	0	0	0	0	2012.93						0	0	0	0	0	0	0	0	0
PD51557a	261.999	0	0	0	0	0	0	0	0	0	0	1289.53	0	0						49.3159	0	0	334.162	0	0	0	0	0
PD51558a	0	0	984.519	0	0	0	0	0	0	0	0	1977.56	1339.51	0						0	0	0	503.892	105.069	0	0	0	0
PD51559a	186.453	0	666.328	809.126	0	0	0	0	0	0	0	2116.46	0	0						43.3702	0	0	266.482	62.3666	0	0	0	0
PD51560a	94.6954	0	0	0	0	0	0	0	0	0	0	1266.85	778.877	0						34.937	0	0	318.109	68.2293	0	0	0	0
PD51561a	203.309	0	846.449	0	0	0	0	0	0	0	0	2297.52	1191.77	0						51.1883	0	0	396.649	106.69	0	0	0	0
PD51562a	166.647	0	757.835	0	0	0	0	0	0	0	0	1840.32	1685.31	0						0	0	0	693.084	122.286	0	0	0	0
PD51563a	211.003	0	0	0	0	113.574	0	0	0	0	0	1729.13	1125.98	0						0	0	0	236.418	80.7183	0	0	0	0
PD51564a	98.7366	0	444.101	0	0	0	0	0	0	0	0	702.578	1464.63	0						0	0	0	355.219	97.1303	0	0	0	0
PD51565a	0	0	0	0	0	78.0065	0	0	0	0	0	0	960.546	0						0	0	0	179.829	0	0	0	0	0
PD51566a	0	0	1085.33	0	0	0	0	0	0	0	0	2732.34	3045.98	0						0	0	0	947.175	175.626	0	0	0	0
PD51567a	139.332	0	968.019	0	0	0	0	0	0	0	0	2424.46	1402.59	0						0	0	0	500.065	102.841	0	0	0	0
PD51568a	0	0	253.34	853.612	0	0	0	0	0	0	0	596.801	798.733	0						0	0	0	201.719	56.3872	0	0	0	0
PD51569a	73.7367	0	0	0	0	0	0	0	0	0	0	769.942	683.451	0						29.6418	0	0	214.387	58.0604	0	0	0	0
PD51570a	257.569	0	808.767	0	0	0	0	0	0	0	0	1992.05	1692.2	0						0	0	0	531.919	121.754	0	0	0	0
PD51571a	64.1424	0	0	0	0	0	0	0	0	0	0	656.838	0	0						0	0	0	103.685	0	0	0	0	0
PD51572a	173.658	0	1271.28	0	0	0	0	0	0	0	0	3098.5	2765.11	0						0	0	0	929.449	185.157	0	0	0	0
PD51573a	5017.62	0	0	0	3948.15	0	0	1739.62	0	0	5402.19	6370.16	0	0						3692.94	8787.23	0	0	0	0	0	0	0
PD51574a	151.931	0	579.249	0	0	0	0	0	0	0	0	1264.43	695.742	0						0	0	0	331.396	0	0	0	0	0
PD51575a	138.238	0	0	0	0	0	0	0	0	0	0	1251.29	1045.45	0						0	0	0	382.672	106.805	0	0	0	0
PD51576a	249.65	0	917.728	0	0	132.194	0	0	0	0	0	2308.87	1510.15	0						0	0	0	483.162	114.488	0	0	0	0
PD51577a	111.085	0	376.557	0	0	0	0	0	0	0	0	1833.3	1120.68	1296.42						0	0	0	661.698	146.565	0	0	0	0
PD51578a	0	0	750.309	0	0	0	0	0	0	0	0	2609.07	1494.58	0						0	0	0	637.137	156.488	0	0	0	0
PD51579a	252.081	0	0	0	0	202.906	482.5	0	0	0	0	2767.65	1122	0						92.692	0	0	326.188	76.2831	0	0	0	0
PD51580a	162.59	0	658.073	0	0	0	0	0	0	0	0	2217.78	1314.28	1718.73						0	0	181.755	828.997	154.388	0	0	0	0
PD51581a	0	0	0	0	0	0	0	0	0	0	0	1344.03	665.21	1565.82						0	0	0	342.775	94.6019	0	0	0	0
PD51582a	148.024	0	0	0	0	0	0	0	0	0	0	682.204	1467.1	0						0	0	115.706	456.915	94.4768	0	0	0	0
PD51583a	166.185	0	436.171	0	0	0	0	0	0	0	0	1577.58	569.189	789.227						0	0	92.4799	345.006	78.8351	0	0	0	0
PD51584a	92.2673	0	437.209	0	0	0	0	0	0	0	0	925.863	0	0						0	0	0	220.486	0	0	0	0	0
PD51585a	0	0	341.022	0	0	0	0	0	0	0	0	550.507	0	0						0	0	0	0	0	0	0	0	0
PD51586a	69.7614	0	312.674	0	0	0	0	0	0	0	0	439.403	327.978	0						0	0	0	0	0	0	0	0	0
PD51587a	254.118	0	451.755	0	0	114.028	0	0	0	0	0	1966.16	741.871	0						29.709	0	0	288.347	74.5272	0	0	0	0
PD51588a	262.263	0	0	0	0	0	0	0	0	0	0	1433.94	875.295	0						35.0115	0	0	345.61	116.665	0	0	0	0
PD51589a	364.17	0	770.314	0	0	0	0	0	0	0	0	0	2338.34	0						68.9103	0	0	799.921	192.62	0	0	0	0
PD51590a	94.9953	0	356.086	0	0	0	0	0	0	0	0	953.741	652.251	857.499						0	0	0	241.393	67.3264	0	0	0	0
PD51591a	134.603	0	412.058	0	0	0	0	0	0	0	0	794.862	591.538	0						0	0	0	174.413	60.2231	0	0	0	0
PD51593a	350.548	0	0	0	0	160.833	754.207	0	0	0	0	2063.31	1616.78	1741.41						0	0	0	515.211	126.54	0	0	0	0
PD51594a	210.843	0	417.162	0	0	0	0	0	0	0	0	1613.29	756.97	0						0	0	0	0	0	0	0	0	0
PD51595a	177.645	0	1521.14	0	0	0	0	0	0	0	0	3628.91	990.721	0						0	0	0	705.088	134.351	0	0	0	0
PD51596a	111.699	0	871.414	0	0	121.393	0	0	0	0	0	1474.96	1171.47	0						0	0	0	474.456	103.385	0	0	0	0
PD51597a	107.405	0	0	0	0	0	0	0	0	0	0	1869.31	789.033	0						52.2979	0	0	377.113	110.548	0	0	0	0
PD51598a	119.177	0	0	0	0	0	0	0	0	0	0	0	1072.87	1412.58						0	0	0	380.35	72.8787	0	0	0	0
PD51599a	273.829	0	684.484	0	0	170.243	0	0	0	0	0	2103.96	1332.37	0						64.1864	0	0	431.932	112.261	0	0	0	0
PD51600a	0	0	0	0	0	0	0	0	0	0	0	1190.34	594.801	0						0	0	0	177.401	51.0383	0	0	0	0
PD51601a	73.9304	0	0	0	0	0	0	0	0	0	0	759.135	472.257	0						0	0	0	280.471	0	0	0	0	0
PD51637a	196.696	0	0	0	0	0	0	0	0	0	0	1367.79	638.974	0	0	0	0	0	0	45.4711	0	0	249.588	0	0	0	0	0
PD51638a	184.369	0	724.686	0	0	0	0	0	597.707	0	0	1794.25	681.339	0	0	0	0	0	0	72.5945	0	129.99	377.919	0	0	0	0	0
PD51639a	141.032	0	0	0	0	0	0	0	0	0	0	984.345	656.008	0	0	0	0	0	0	72.9596	0	0	243.258	62.924	0	0	0	0
PD51640a	145.417	0	0	0	0	0	0	0	0	0	0	1111.11	2321.32	0	0	0	0	0	0	70.3743	0	0	829.804	186.064	0	0	0	0
PD51642a	117.606	0	611.877	0	0	0	0	0	0	0	0	1617.83	0	0	0	0	0	0	0	69.5843	0	0	346.476	0	0	0	0	0
PD51643a	126.859	0	482.188	0	0	0	0	0	0	0	0	1595.79	1438.04	0	0	0	0	39.628	0	39.4245	0	0	478.655	118.35	0	0	0	0
PD51644a	151.45	0	686.591	0	0	0	0	0	0	0	0	1430.64	1361.63	0	0	0	0	0	0	44.3451	0	0	524.276	0	0	0	0	0
PD51645a	233.21	0	747.974	0	0	0	0	0	0	0	0	1836.83	0	0	10.837	0	0	0	0	87.0737	0	78.2695	188.109	0	0	0	0	0
PD51646a	142.069	0	0	0	0	0	0	0	0	0	0	838.258	480.427	0	0	9.07057	0	0	0	78.8885	0	0	0	0	0	0	0	0
PD51648a	0	0	0	0	0	0	0	0	0	0	708.999	2282.85	0	0	6.87657	0	0	0	0	62.6098	0	0	0	0	0	0	0	0
PD51649a	309.043	0	0	1812.92	0	0	0	0	0	0	0	0	2649.49	0	0	0	0	0	0	77.1037	0	0	510.212	136.169	0	0	0	0
PD51650a	232.668	0	837.109	0	0	0	0	0	0	0	0	1587.27	862.432	0	10.7413	0	0	0	0	72.3507	0	0	328.726	92.7835	0	0	0	0
PD51651a	117.291	0	372.897	0	0	0	0	0	0	0	0	1575.94	814.792	0	0	0	0	0	0	67.979	0	0	320.179	77.8571	0	0	0	0
PD51652a	161.944	0	488.699	0	0	0	0	0	0	0	0	1532.29	881.884	0	6.94454	0	0	0	0	37.2564	0	0	172.426	0	0	0	0	0
PD51653a	136.936	0	314.373	0	0	0	0	0	385.283	538.53	0	0	795.037	0	0	0	0	0	0	63.2641	0	0	385.759	92.0451	0	0	0	0
PD51654a	229.181	0	0	0	0	151.114	0	0	0	306.355	0	2297.72	1157.85	0	13.5466	0	0	0	0	9.62868	0	0	0	0	0	0	0	0
PD51655a	133.923	0	601.82	0	0	0	0	0	0	0	0	2058.35	768.372	0	0	0	0	27.2428	0	59.3621	0	0	345.64	0	0	0	0	0
PD51656a	228.021	0	0	0	0	0	0	0	0	0	0	1941.33	1883.5	0	0	0	0	0	0	97.1339	0	0	804.82	135.11	0	0	0	0
PD51657a	228.25	0	0	1252.76	0	0	0	0	0	0	0	1137.68	0	0	0	0	0	0	0	71.5782	0	0	280.24	74.7692	0	0	0	0
PD51658a	0	0	221.274	0	0	0	0	0	0	0	0	0	578.716	0	0	0	0	0	0	57.1936	0	0	149.226	0	0	0	0	0
PD51659a	168.716	0	692.592	0	0	0	0	0	0	0	0	2225.61	1321.79	0	12.7579	0	0	0	0	88.2817	0	0	443.551	109.928	0	0	0	0
PD51660a	0	0	0	0	0	0	0	0	0	0	0	1045.66	821.553	1486.86	9.29499	0	0	55.2581	0	59.6304	0	0	0	79.1748	0	0	0	0
PD51661a	137.714	0	373.571	0	0	0	0	0	0	0	0	1110.58	905.822	0	0	0	0	0	0	56.8548	0	0	249.006	50.8158	0	0	0	0
PD51662a	165.09	0	789.137	0	0	0	0	0	0	0	0	1630.54	823.727	0	10.8607	0	0	0	0	75.1835	0	0	257.865	57.5873	0	0	0	0
PD51663a	164.719	0	743.413	0	0	0	0	0	0	0	0	1823.08	1495.67	0	0	0	0	35.6703	0	59.0799	0	0	530.952	105.794	0	0	0	0
PD51664a	131.025	0	483.467	0	0	0	0	0	0	0	0	1417.2	557.023	0	11.1527	0	0	0	0	55.6466	0	0	240.166	57.8735	0	0	0	0
PD51665a	0	0	0	0	0	0	0	0	0	0	0	626.935	0	0	8.38765	0	0	0	0	51.3397	0	0	0	0	0	0	0	0
PD51666a	109.971	0	0	1165.73	0	0	0	0	0	0	0	1189.27	1063.43	0	0	11.6518	0	0	0	82.2242	0	0	347.849	93.3818	0	0	0	0
PD51667a	182.271	0	0	0	0	0	0	0	0	0	0	1406.5	0	0	0	0	0	0	0	80.7597	0	0	215.187	62.3112	0	0	0	0
PD51668a	234.432	0	1460.9	0	0	0	0	0	0	0	0	2837.52	1351.6	0	23.2824	0	0	0	0	55.3324	0	0	516.69	0	0	0	0	0
PD51669a	74.2361	0	0	0	0	0	0	0	0	0	0	697.902	742.215	0	0	0	0	0	0	71.8524	0	0	184.535	0	0	0	0	0
PD51670a	137.938	0	0	0	0	100.655	0	0	0	0	0	1334.59	0	0	0	0	0	0	0	61.3678	0	0	159.38	63.0052	0	0	0	0
PD51671a	231.237	0	0	0	0	0	0	0	0	0	0	0	1501.41	0	0	0	0	0	0	50.8221	0	0	457.058	99.2248	0	0	0	0
PD51672a	128.08	0	0	0	0	0	0	0	0	0	0	1146.82	1022.37	0	0	0	0	0	0	65.4052	0	0	449.436	0	0	0	0	0
PD51673a	0	0	856.194	0	0	0	0	0	0	0	0	1436.64	0	0	20.8191	0	0	0	0	42.0305	0	0	190.447	0	0	0	0	0
PD51675a	160.77	0	0	0	0	0	0	0	0	0	0	1372.57	961.677	0	8.27088	0	0	0	0	59.6967	0	0	442.248	110.854	0	0	0	0
PD51676a	243.87	0	0	0	0	0	0	0	0	0	0	1207.02	1854.53	0	0	16.4379	0	0	0	0	0	0	581.018	114.528	0	0	0	0
PD51677a	227.339	0	668.046	0	0	202.735	0	0	0	0	0	1012.95	1388.62	0	0	0	0	0	0	75.7877	0	0	245.605	96.41	0	0	0	0
PD51678a	158.829	0	246.095	0	0	0	0	0	0	0	0	815.087	505.694	0	0	0	0	0	0	51.4823	0	0	233.996	79.1421	0	0	0	0
PD51679a	226.048	0	675.139	1458.47	0	0	0	0	0	0	0	1483.41	803.762	0	0	10.9419	0	0	0	63.9512	0	0	0	0	0	0	0	0
PD51680a	197.615	0	537.819	0	0	0	0	0	0	0	0	1374.24	664.583	0	8.4089	0	0	0	0	34.6663	0	0	231.427	64.2171	105.148	0	0	0
PD51681a	150.178	0	451.756	0	0	0	0	0	0	0	0	921.795	662.577	0	6.83154	0	0	0	0	33.8113	0	0	221.298	58.9878	0	0	0	0
PD51682a	249.051	0	0	0	0	0	0	0	0	0	0	1596.21	2766.51	1759.28	17.6485	0	0	0	0	75.1643	0	0	901.25	201.572	0	0	0	0
PD51683a	218.266	0	623.612	0	0	0	0	0	0	0	0	2350.21	1633.06	0	0	0	0	0	21.1017	55.7387	0	0	532.934	112.08	0	0	0	0
PD51684a	269.358	0	643.18	0	0	0	0	0	0	0	0	1763.81	686.132	0	12.6168	15.232	0	0	0	50.6694	0	0	227.318	63.6323	0	0	0	0
PD51685a	103.251	0	0	0	0	0	0	0	0	0	0	1536.38	787.534	0	9.56443	0	0	0	0	53.8645	0	0	375.409	90.763	0	0	0	0
PD51687a	0	0	726.151	0	0	0	0	0	2667.55	0	0	0	0	0	8.39344	0	0	0	17.8148	41.3758	0	0	0	0	0	0	0	151.131
PD51688a	229.855	0	0	0	0	0	0	0	0	0	0	1309	1656.92	0	11.9606	0	18.7902	0	0	0	0	0	519.31	141.736	0	0	0	0
PD51689a	140.764	0	0	0	0	0	0	0	0	0	0	1021.16	1552.37	0	0	0	0	0	0	47.6926	0	0	490.859	109.001	0	0	0	0
PD51691a	340.562	0	0	0	446.972	157.8	0	0	0	0	0	2308.21	1550.29	1423.45	10.6938	0	0	37.8778	0	105.688	0	0	512.898	107.909	0	0	0	0
PD51693a	184.647	0	600.208	0	0	0	0	0	0	0	0	1458.63	1396.49	1611.3	9.22487	0	0	0	0	56.9171	0	0	528.528	151.91	0	0	0	0
PD51694a	166.575	0	524.055	0	0	0	0	0	0	0	0	1772.16	1212.54	0	0	0	0	0	0	79.7423	0	0	285.716	85.4104	0	0	0	0
PD51695a	241.325	0	0	0	0	0	0	0	0	0	0	1778.33	0	1958.92	0	0	0	0	0	112.717	0	0	265.844	75.1162	0	0	0	0
PD51696a	118.762	0	0	0	0	0	0	0	0	0	0	915.539	1366.96	1686.83	0	0	0	0	0	77.8005	0	0	465.295	98.124	0	0	0	0
PD51697a	240.798	0	0	0	0	0	0	0	0	0	0	1538.37	1814.85	0	0	0	0	31.8805	0	86.487	0	0	523.57	129.421	0	0	0	0
PD51698a	128.677	0	507.028	0	0	146.255	0	0	0	0	0	1793.15	1085.92	0	0	0	0	0	0	51.0375	0	0	283.352	0	0	0	0	0
PD51699a	121.506	0	267.772	0	0	0	0	0	0	0	0	0	746.483	1063.96	0	0	0	34.9204	0	73.911	0	0	380.047	75.2588	0	0	0	0
PD51700a	123.03	0	591.079	0	0	0	0	0	0	0	0	1460.53	1247.71	0	20.1869	0	0	0	0	73.0939	0	0	440.723	117.785	0	0	0	0
PD51701a	257.047	0	0	0	0	0	0	0	0	0	0	1653.24	2200.89	2035.28	0	0	0	0	0	77.0138	0	0	758.908	169.532	0	0	0	0
PD51702a	138.383	0	0	0	569.51	0	0	0	0	0	0	3097.33	1904.04	0	0	0	0	0	0	91.5726	0	0	681.045	148.584	0	0	0	0
PD51703a	98.0743	0	342.752	0	0	0	0	0	0	0	0	850.603	960.477	0	0	0	0	0	0	79.612	0	0	272.393	67.4717	0	0	0	0
PD51704a	340.936	0	0	0	0	0	0	0	0	0	0	946.724	706.851	1967.29	0	0	0	33.7074	0	87.3203	0	0	396.043	78.3297	0	0	0	0
PD51705a	0	0	952.603	0	351.461	142.321	0	0	0	0	0	2885.4	706.669	0	23.2556	0	0	0	0	55.2556	0	0	385.984	90.8428	0	0	0	0
PD51706a	181.408	0	0	1068.06	0	0	0	0	0	0	0	819.494	0	0	0	0	0	17.5275	0	88.06	0	0	167.876	0	0	0	0	0
PD51707a	217.656	0	0	0	0	0	0	0	0	0	0	1008.71	904.782	0	0	10.4249	0	0	0	44.1391	0	0	180.204	70.8339	0	0	0	0
PD51708a	121.705	0	323.093	0	0	0	0	0	0	0	0	523.755	0	955.985	0	0	0	0	0	50.1816	0	0	0	46.1232	0	44.7718	0	0
PD51709a	160.967	0	369.128	0	0	0	0	0	0	0	0	1180.03	774.083	0	7.15744	0	0	0	0	57.6027	0	0	326.654	88.7752	0	0	0	0
PD51710a	0	0	816.689	0	0	0	0	0	0	0	0	3143.65	684.439	0	16.2771	0	0	0	0	101.78	0	0	485.094	114.984	0	0	0	0
PD51711a	159.578	0	666.841	0	0	0	0	0	0	0	0	1690.74	1182.73	0	0	0	24.4669	0	0	70.0865	0	0	349.742	126.673	0	0	0	0
PD51712a	169.603	0	591.454	0	0	0	0	0	0	0	0	1945.07	581.677	0	10.9704	0	0	0	0	32.7746	0	0	262.668	60.8615	0	0	0	0
PD51713a	192.423	0	884.029	0	0	0	0	0	0	0	0	2323.02	964.825	0	17.3927	0	0	0	0	59.7512	0	0	304.506	78.9687	0	0	0	0
PD51714a	191.488	0	554.558	0	0	0	0	0	0	0	0	1387.28	2517.84	1887.24	0	0	0	57.5767	0	57.5321	0	0	697.332	147.739	0	0	0	0
PD51715a	250.92	0	762.332	0	0	0	0	0	0	0	0	2426.45	1403.12	0	13.483	16.1754	0	0	0	0	0	0	0	0	0	0	0	0
PD51716a	164.585	0	0	0	0	101.722	0	0	0	0	0	1566.67	806.169	0	0	10.3773	0	0	0	49.7135	0	0	298.516	95.1892	0	0	0	0
PD51717a	122.296	0	490.284	0	0	0	0	0	0	0	0	1604.13	1026.08	0	0	0	0	0	0	58.9915	0	0	383.281	0	0	0	0	0
PD51718a	267.189	0	0	0	0	0	0	0	0	0	0	1333.22	1875.43	1530.29	0	0	29.8333	0	0	67.7926	0	0	801.543	156.992	0	0	0	0
PD51719a	74.8314	0	359.396	0	0	0	0	0	0	0	0	0	345.094	0	0	0	0	0	0	45.3882	0	0	0	0	0	0	0	0
PD51720a	70.1119	0	287.741	0	0	0	0	0	0	0	0	0	575.897	0	0	0	0	0	0	40.5246	0	0	214.382	0	0	0	0	0
PD51721a	140.017	0	0	0	0	0	0	0	0	0	0	2344.64	2167.15	0	0	0	0	35.0689	0	55.4568	0	0	780.862	174.418	0	0	0	0
PD51722a	94.8634	0	0	0	0	0	0	0	0	0	0	1615.35	1116.94	0	0	0	26.2138	0	0	64.4069	0	0	412.07	74.6508	0	0	0	0
PD51723a	170.084	0	0	0	0	0	0	0	0	0	0	1674.67	992.383	0	0	0	0	0	0	50.7379	0	0	391.882	89.6158	0	0	0	0
PD51724a	110.993	0	0	0	0	0	0	0	0	0	0	1009.03	0	0	0	0	0	0	0	32.996	0	0	127.217	0	0	0	0	0
PD51725a	224.234	0	450.384	0	0	0	0	0	0	0	0	1322.22	769.138	0	9.58077	0	0	0	0	64.346	0	0	274.538	0	0	0	0	0
PD51726a	271.291	0	734.002	0	0	0	0	0	0	0	0	1217.49	0	1821.27	0	0	0	0	0	42.2736	0	91.6253	109.29	0	0	0	0	0
PD51727a	202.259	0	0	0	0	0	0	0	0	0	0	978.044	1226.31	0	0	0	0	0	0	52.3014	0	0	391.774	77.3372	0	0	0	0
PD51728a	0	0	462.814	0	0	0	0	0	0	0	0	1134.89	1352.02	0	0	0	0	43.5698	0	41.9657	0	0	439.584	86.5311	0	0	0	0
PD51729a	388.486	0	2051.3	0	0	729.136	1092.56	0	0	0	0	2674.32	2856.71	3075.72	29.6766	0	0	0	0	165.508	0	0	380.487	116.422	0	0	0	0
PD51730a	166.768	0	0	0	0	0	0	0	0	0	0	2431.06	923.371	0	0	0	20.5793	0	0	85.5046	0	0	320.861	100.372	0	0	0	0
PD51732a	221.336	0	0	0	0	239.692	0	0	0	0	0	1989.75	2579.58	0	0	0	0	39.1307	0	58.0824	0	0	627.481	142.778	0	0	0	0
PD51733a	385.305	0	0	0	0	105.596	410.64	0	0	0	0	2313.09	0	0	10.8579	0	0	0	0	86.7535	0	0	143.466	0	0	0	0	0
PD51734a	125.571	0	1074.79	0	0	0	0	0	0	0	0	2245.38	1264.45	0	26.122	0	0	0	0	49.9823	0	0	434.672	98.8688	0	0	0	0
PD51735a	80.3895	0	0	1270.4	0	0	0	0	154.622	0	0	0	475.123	880.429	0	0	0	36.3153	0	36.7835	0	0	221.717	0	0	0	0	0
PD51736a	320.936	0	0	0	0	132.564	803.332	0	0	0	0	1663.93	946.669	1412.8	0	10.9455	0	24.8548	0	105.081	0	0	268.804	81.2681	0	0	0	0
PD51737a	232.248	0	772.021	0	433.706	0	0	0	0	0	0	2638.43	2066.28	0	12.6895	0	0	65.585	0	88.2295	0	0	788.759	133.404	0	0	0	0
PD51740a	116.78	0	0	0	0	0	0	0	0	0	0	2068.32	931.835	0	0	0	0	0	0	63.0352	0	0	522.429	93.8846	0	0	0	0
PD51742a	177.487	0	798.959	0	0	0	0	0	0	0	0	2242.09	1477.66	0	18.0022	16.267	0	0	0	67.7266	0	0	596.876	116.053	0	0	0	0
PD51743a	0	0	0	0	0	0	0	0	0	0	0	1561.06	1673.1	0	0	0	0	0	0	47.1903	0	0	700.949	118.2	0	0	0	0
PD51744a	233.531	0	738.554	0	0	195.578	0	0	0	0	0	1396.64	1578.64	0	9.33546	0	0	0	0	69.0499	0	0	557.32	154.828	0	0	0	0
PD51745a	419.623	0	0	0	0	186.687	851.895	0	0	0	0	2659.63	1618.55	1702.25	12.1115	0	0	0	0	288.941	0	0	455.518	111.703	0	0	0	0
PD51746a	195.955	0	0	0	0	0	0	0	0	0	0	1907.85	557.267	0	8.35136	0	0	0	0	81.9103	0	0	235.999	62.9758	0	0	0	0
PD51747a	185.019	0	0	0	0	0	0	0	0	0	0	1957.2	696.033	0	0	0	0	0	0	105.466	0	0	341.751	82.548	0	0	0	0
PD51748a	230.102	0	933.222	0	0	184.621	0	0	0	0	0	2493.81	1821.9	0	12.2781	0	0	0	0	63.0125	0	0	540.938	141.779	0	0	0	0
PD51749a	207.824	0	564.28	0	0	331.343	0	0	0	0	0	1825.35	1294.93	0	8.0497	0	0	0	0	51.5751	0	0	271.879	54.0811	0	0	0	0
PD51750a	300.633	0	0	1575.54	0	276.413	0	0	0	0	0	1931.54	1447.97	0	0	0	0	0	0	62.3554	0	0	522.998	146.592	0	0	0	0
PD51754a	0	0	0	1277.6	0	0	0	0	0	0	0	1039.05	1554.83	0	9.2308	0	0	0	0	27.7246	0	0	333.214	76.6976	0	0	0	0
PD51766a	0	0	640.299	0	0	0	0	0	0	0	0	2705.49	1826.28	1547.1	13.3549	0	0	0	0	62.3521	0	0	875.415	174.186	0	0	0	0
PD51767a	189.387	0	840.466	1829.49	0	0	0	0	0	0	0	1755.07	1574.85	0	11.0986	0	0	45.0584	0	79.5457	0	0	703.744	131.821	0	0	0	0
PD51768a	119.273	0	630.452	0	0	0	308.838	0	0	0	0	1264.71	939.193	0	7.09934	0	0	0	0	56.9742	0	0	124.043	0	0	0	0	0
PD51769a	210.231	0	0	0	0	0	0	0	0	0	0	753.734	681.735	0	0	0	0	0	0	64.4489	0	0	260.666	0	0	0	0	0
PD51770a	269.849	166.985	1004.35	0	0	530.259	0	0	0	0	0	1536.05	1569.14	0	8.26773	0	0	0	0	105.81	0	0	282.67	70.1267	0	0	0	0
PD51771a	406.654	0	808.826	0	0	264.006	0	0	0	0	0	2508.34	2363.25	0	0	0	0	0	0	76.3298	0	0	887.928	208.63	0	113.215	0	0
PD51772a	174.632	0	1092.81	1112.03	0	0	0	0	0	0	0	2605.88	2022.09	0	31.2283	22.846	0	0	0	73.7028	0	0	674.902	165.793	0	0	0	0
PD51773a	204.277	0	743.509	0	0	0	0	0	0	0	0	1989.14	1104.4	0	0	0	0	28.1602	0	107.247	0	0	322.398	0	0	0	0	0
PD51774a	97.1296	0	559.648	0	0	0	0	0	0	0	0	1235.85	639.39	0	15.4321	0	0	0	0	55.5606	0	0	286.152	0	0	0	0	0
PD51775a	137.25	0	438.305	0	0	0	0	0	0	0	0	2355.38	1575	0	0	0	0	43.7349	0	57.2992	0	0	821.177	153.907	0	0	0	0
PD51777a	291.341	0	0	0	0	0	620.983	0	0	0	0	1651.68	815.025	1507.86	9.31024	0	0	0	0	127.692	0	0	330.17	0	0	0	0	0
PD51778a	144.817	0	592.838	0	0	0	0	0	0	0	0	1586.51	805.729	0	0	0	0	0	0	76.7626	0	0	262.344	80.4982	0	0	0	0
PD51779a	99.2539	0	0	0	0	0	0	0	0	0	0	1888.85	0	0	8.58746	0	0	0	0	56.2167	0	0	338.896	66.742	0	0	0	0
PD51780a	0	0	0	0	0	0	0	0	4799.21	0	0	0	0	0	20.7614	0	0	0	32.0746	51.0515	0	0	0	81.5573	0	0	0	231.08
PD51781a	3890.64	0	0	0	3604.41	0	0	1584.74	4778.32	6175.42	5056.41	7426.21	0	0	63.453	0	0	0	59.1843	3535.6	8025.09	0	0	0	0	0	0	0
PD51782a	0	0	502.867	0	0	0	0	0	0	3299.34	0	0	0	0	10.0837	0	0	0	23.2967	49.1574	0	0	275.297	0	0	0	0	0
PD51783a	0	0	1119.03	0	0	0	0	0	5490.33	0	0	3259.84	1602.58	0	11.041	17.8069	0	0	35.0572	54.0064	0	214.891	658.79	114.587	0	0	0	0
PD51784a	220.134	0	837.271	0	0	0	0	0	723.574	701.882	0	2609.74	1186.3	0	19.0432	0	0	0	0	54.6271	0	0	366.533	0	0	0	0	0
PD51785a	426.625	0	0	0	0	0	0	0	0	0	0	2378.47	786.282	0	0	0	0	0	0	100.623	0	0	373.224	71.9854	0	0	0	0
PD51786a	161.888	0	0	0	0	0	637.114	0	0	0	0	2891.51	1805.91	0	10.925	0	0	0	30.441	134.722	0	0	658.423	163.055	0	0	0	0
PD51788a	197.906	0	474.432	0	0	0	0	0	0	0	0	1121.59	1207.44	0	6.90324	0	0	0	0	46.3638	0	0	419.58	183.826	0	0	0	0
PD51791a	203.272	0	0	0	0	0	0	0	0	0	0	896.4	1438.24	0	0	0	0	0	0	74.7376	0	0	573.159	106	0	0	0	0
PD51793a	170.247	0	942.483	0	0	0	0	0	0	0	0	2092.69	2458.09	0	12.1463	0	0	0	0	67.3701	0	0	800.652	161.658	0	0	0	0
PD51794a	216.612	0	828.092	0	0	0	0	0	0	0	0	2265.41	1450.29	0	9.43514	0	0	0	0	47.5305	0	0	454.617	77.7419	0	0	0	0
PD51801a	0	0	0	0	0	0	395.712	0	0	0	0	1598.11	1872.24	0	0	0	0	0	0	41.7665	0	0	650.069	144.882	0	0	0	0
PD51803a	393.159	0	1119.56	0	0	0	0	0	0	0	0	3557.85	1875.41	0	9.70238	0	0	0	0	95.4841	0	0	721.526	158.436	0	0	0	0
PD51805a	195.242	0	0	0	0	0	0	0	0	0	0	1421.2	0	0	5.60267	0	0	0	0	50.4086	0	0	132.864	0	0	0	0	0
PD51806a	0	0	3047.07	0	0	0	0	0	4216.5	5766.91	0	4863.61	2013.84	0	68.1757	0	0	94.7807	64.7754	76.7617	0	305.236	990.043	209.738	0	0	0	0
PD51812a	201.489	0	1220.2	0	0	184.153	0	0	0	0	0	3413.61	3277.75	0	19.9259	0	0	62.652	0	74.5077	0	0	1128.92	232.702	0	0	0	0
PD51814a	232.44	0	0	0	0	139.856	0	0	0	0	0	3109.52	1291.15	0	0	15.1381	0	0	0	0	0	0	407.519	113.8	0	0	0	0
PD51815a	0	0	801.648	0	0	0	0	0	0	0	0	2870.51	977.772	0	25.8789	16.5478	0	0	0	62.234	0	0	565.609	150.781	0	0	0	0
PD51816a	132.163	0	0	0	0	0	0	0	0	0	0	1560.29	2337.76	1522.07	0	0	0	42.4204	0	57.0198	0	0	929.953	199.766	0	0	0	0
PD51817a	0	0	1173.34	0	0	0	0	0	0	0	0	4045.63	0	0	42.2885	0	0	0	0	79.8501	0	0	496.321	86.7189	0	0	0	0
PD51818a	0	0	0	0	0	0	0	0	0	0	0	0	1673.31	0	0	0	0	40.607	0	47.3682	0	0	511.854	96.309	0	0	0	0
PD51820a	96.7009	0	0	0	0	0	0	0	0	0	0	1266.88	1137.61	0	10.9039	0	0	0	0	62.254	0	0	433.17	119.465	0	0	0	0
PD51821a	359.7	0	642.131	0	0	189.002	0	0	0	0	0	2822.39	862.934	0	13.9609	0	0	0	0	113.751	0	0	404.534	0	0	0	0	0
PD51823a	320.614	0	805.781	0	0	0	0	0	0	0	0	1765.9	2242.73	0	0	0	0	0	0	77.4408	0	0	515.669	135.635	0	0	0	0
PD55504a	324.444	0	0	0	0	0	891.416	0	0	0	0	1766.93	0	0	0	0	0	0	0	181.421	0	0	0	0	0	0	0	0
PD55505a	392.253	0	560.278	1468.44	0	0	0	0	0	0	0	1951.79	872.146	0	9.72066	0	0	0	0	88.7419	0	0	266.808	69.9725	0	0	0	0
PD55506a	75.7744	0	0	0	207.881	0	0	0	0	0	0	0	0	1242.76	0	0	0	0	0	30.5935	0	0	0	0	0	0	0	0
PD55507a	208.966	0	759.853	0	721.93	0	0	0	0	0	0	1211.69	0	0	0	0	0	28.4619	0	73.1842	0	0	155.197	79.7106	0	0	0	0
PD55508a	135.543	0	625.025	0	0	0	0	0	0	0	0	1089.33	0	0	13.7502	0	0	0	0	41.4191	0	0	214.012	55.5231	0	0	0	0
PD55509a	87.7763	0	605.21	1363.6	0	0	0	0	0	0	0	746.041	1218.59	0	0	0	0	0	0	41.9711	0	0	288.357	77.1024	0	0	0	0
PD55510a	112.638	0	699.653	0	748.726	111.784	0	0	0	0	0	1990.06	1262.78	0	8.34217	0	0	0	0	78.9541	0	0	361.41	0	0	0	0	0
PD55511a	419.518	0	568.955	0	1001.33	0	0	0	0	0	0	2387.71	988.353	0	0	0	0	0	0	97.0779	0	0	428.036	84.4155	0	0	0	0
PD55512a	115.795	0	462.096	0	394.952	0	0	0	0	0	0	0	0	0	0	0	0	0	0	63.5417	0	0	0	59.7466	0	0	0	0
PD55513a	336.37	0	443.935	1228.13	559.409	0	0	0	0	0	0	1389.52	0	0	0	0	0	0	0	59.2794	0	0	182.679	73.6161	0	0	0	0
PD55514a	618.655	0	1922.14	0	1816.38	0	0	0	0	3797.16	0	2795.61	0	0	14.9398	0	0	0	35.5615	169.443	65.0806	0	0	95.755	0	0	0	0
PD55515a	264.625	0	542	0	1004.82	0	0	0	0	0	0	1616.13	0	0	0	0	0	0	0	73.281	0	0	132.628	0	0	0	0	0
PD55516a	191.929	0	1642.32	0	2824.27	0	0	0	0	0	0	2228.86	1341.54	0	12.6077	0	0	0	0	31.532	0	123.228	186.114	0	0	0	0	0
PD55517a	246.219	0	1006.73	0	1351.47	0	0	0	0	0	0	2221.47	0	0	13.6575	0	0	0	0	57.5363	0	0	268.687	74.1645	0	0	0	0
PD55519a	67.0632	0	0	0	0	0	0	0	0	0	0	0	0	948.204	0	0	0	0	0	49.2265	0	0	0	0	0	0	0	0
PD55520a	228.809	0	537.255	0	0	0	0	0	0	0	0	0	1265.5	0	0	0	0	0	0	87.3247	0	0	251.15	73.9283	0	0	0	0
PD55521a	0	0	688.785	0	0	238.416	0	0	0	0	0	0	1918.82	0	0	0	0	0	0	51.9133	0	0	322.113	69.0235	0	0	0	0
PD55523a	389.689	0	580.054	0	789.568	0	0	0	0	0	0	1631.3	2017.36	0	0	0	0	0	0	73.9145	0	0	413.972	111.86	0	0	0	0
PD55524a	0	0	239.845	0	0	0	0	0	0	0	0	0	418.722	685.737	0	0	0	0	0	46.1222	0	0	0	0	0	0	0	0
PD55525a	85.1427	0	0	0	336.508	0	0	0	0	0	0	0	540.471	0	0	0	0	0	0	47.7907	0	0	0	0	0	0	0	0
PD55526a	268.383	0	675.623	1295.58	749.6	0	0	0	0	0	0	1154.47	0	0	0	0	0	0	0	72.9134	0	0	0	55.6059	0	0	0	0
PD55527a	0	0	957.966	0	1442.67	0	0	0	0	0	0	1563.81	0	0	11.1088	0	0	0	0	63.5286	0	0	0	68.5209	0	0	0	0
PD55528a	91.9512	0	428.614	0	0	0	0	0	0	0	0	923.417	449.689	0	9.41036	0	0	0	0	54.7927	0	0	0	0	0	0	0	0
PD55529a	108.402	0	0	0	0	0	211.508	0	0	0	0	0	0	0	0	0	0	0	0	33.6641	34.3994	0	0	0	0	0	0	0
PD55530a	216.128	0	0	0	343.27	0	0	0	0	0	0	0	778.777	1867.52	0	0	0	0	0	69.7602	0	0	309.17	0	0	0	0	0
PD55531a	134.009	0	854.044	0	1007.76	0	0	0	0	0	0	1727.29	0	0	9.84407	0	0	0	0	79.3107	0	0	183.224	0	0	0	0	0
PD55532a	275.262	0	958.719	0	736.656	0	0	0	0	0	0	3454.82	877.241	0	14.9018	0	0	0	0	163.244	0	0	500.038	0	0	0	0	0
PD55533a	408.35	0	760.181	0	789.952	238.428	0	0	0	0	0	2640.07	927.788	0	11.0132	0	0	0	0	129.15	0	0	467.354	0	0	0	0	0
PD55534a	160.701	0	729.037	0	1819.23	0	0	0	0	0	0	1945.26	0	0	0	0	0	0	0	76.7858	0	0	285.669	102.85	0	0	0	0
PD55535a	234.733	0	564.495	0	690.678	0	0	0	0	0	0	1363.35	767.196	0	0	0	0	0	0	62.9803	0	0	0	99.267	0	0	0	0
PD55536a	222.719	0	894.686	0	986.705	0	0	0	0	0	0	1865.37	1000.28	0	0	0	0	0	0	57.2328	0	0	348.085	93.6277	0	0	0	0
PD55537a	153.935	0	607.586	1858.55	969.989	0	0	0	0	0	0	0	1113.48	0	0	0	0	44.7108	0	47.6594	0	0	445.143	0	0	0	0	0
PD55538a	121.962	0	423.388	1541.39	451.278	0	0	0	0	0	0	0	1038.86	1427.24	0	0	0	0	0	0	0	0	359.368	67.8731	0	0	0	0
PD55539a	176.762	0	941.671	0	928.876	0	0	0	0	0	0	1938.21	2106.81	0	0	15.0597	0	0	0	0	0	0	483.505	85.0165	0	0	0	0
PD55540a	263.434	0	962.867	0	1808.06	0	0	0	0	0	0	2678.34	0	0	0	0	0	0	0	46.3703	0	96.0522	269.981	69.0981	0	0	0	0
PD55541a	173.593	0	803.175	0	772.164	0	0	0	0	0	0	1975.8	651.544	0	0	16.8172	0	0	0	48.7459	0	0	307.941	0	0	0	0	0

## Sheet: Supplementary table 6
Supplementary Table 6: Activities of de novo signatures in ccRCC cases
Sample	SBS_A	SBS_B	SBS_C	SBS_D	SBS_E	SBS_F	SBS_G	SBS_I	SBS_J	SBS_K	SBS_L	SBS_M	DBS_A	DBS_B	DBS_C	DBS_D	ID_A	ID_B	ID_C	ID_D	ID_E	ID_F	ID_G
PD37458a	2066.94	1466.56	1029.45	0	0	0	0	0	641.803	0	0	0	42.8997	19.7187	0	0	518.072	436.842	148.561	0	0	0	0
PD37459a	1690.29	0	0	0	0	681.41	0	0	0	0	0	0	0	0	30.5402	0	240.29	250.953	109.335	0	0	0	0
PD37461a	766.289	0	1190.73	228.358	657.233	0	453.082	0	0	0	0	0	0	18.0373	0	0	240.608	0	0	0	0	0	0
PD37462a	1547.41	0	1242.07	0	0	736.025	0	0	358.785	0	0	0	0	14.454	0	0	220.595	166.111	0	0	0	0	0
PD37463a	1861.67	0	2591.08	8292.08	0	0	0	7204.25	0	0	0	0	0	51.1445	0	47.8488	359.523	248.861	365.496	0	0	0	0
PD37464a	575.6	0	1192.96	983.437	0	713.992	523.214	905.257	0	0	0	0	0	13.3155	0	17.4874	228.251	213.568	117.486	0	0	0	0
PD37466a	0	1317.98	1423.62	1839.39	972.395	0	0	1009.28	483.364	0	0	0	0	29.0126	0	0	230.971	202.458	172.674	0	0	0	0
PD37467a	1107.61	837.281	0	0	0	0	0	0	615.176	761.899	0	0	0	17.8805	0	0	364.835	0	121.598	0	0	97.4738	0
PD37468a	4786.14	2033.49	1437.67	0	0	0	1721.04	0	919.621	0	0	0	87.335	25.8447	0	0	1183.14	504.972	200.274	0	0	0	0
PD37469a	1391.3	0	0	0	986.455	931.174	818.125	2491.61	0	757.846	0	0	0	0	0	0	343.119	437.412	213.711	0	0	0	0
PD37470a	2993.13	0	0	0	0	1386.77	1253.1	0	0	1629.15	0	0	111.732	18.7389	0	0	828.179	596.789	0	0	0	78.7046	0
PD37472a	1549.53	1755.36	1787.29	299.984	0	0	0	0	634.33	618.309	0	0	0	22.9324	0	0	444.74	374.417	192.328	0	0	0	0
PD37473a	1888.79	0	0	0	0	0	0	0	380.022	0	0	0	27.0387	0	0	0	189.034	0	95.0076	100.273	0	0	0
PD37474a	1049.31	0	700.663	0	767.149	0	0	0	0	0	0	0	0	11.1388	0	0	245.261	195.162	0	0	0	0	0
PD37475a	1327.64	892.958	1254.37	0	0	965.641	0	0	504.273	0	0	0	0	23.5768	0	0	510.123	271.426	195.506	0	0	67.4008	0
PD37476a	1369.4	0	555.136	0	0	499.154	0	0	439.669	0	0	0	0	11.4477	0	0	120.855	0	0	0	0	29.4852	0
PD37478a	886.141	1010.63	796.992	168.358	0	0	0	0	369.806	0	0	0	0	13.1468	0	0	214.684	0	0	0	0	34.8079	0
PD37479a	2934.28	0	1852.05	0	1259.56	0	755.446	0	635.106	0	0	0	59.0473	18.2819	0	0	602.975	228.45	144.526	0	0	0	0
PD37480a	709.079	966.937	978.557	0	953.021	0	577.995	0	531.183	587.167	0	0	0	31.2917	0	0	400.977	0	142.538	0	0	103.651	0
PD37481a	1980.23	0	1455.73	0	0	1295.13	1898.91	0	880.226	0	0	0	81.0555	15.0777	0	0	442.865	423.349	135.324	0	0	79.9709	0
PD37482a	0	0	0	0	850.429	0	602.241	0	0	999.086	0	0	0	13.9792	0	0	199.308	147.385	0	0	0	37.4263	0
PD37483a	986.117	0	1106.61	0	1369.21	0	0	0	967.496	717.688	0	0	37.1166	24.1765	0	0	332.733	0	116.016	0	0	37.2014	0
PD37484a	0	0	1862.39	4948.37	0	0	0	6637.09	0	0	0	0	0	24.0283	0	50.0043	161.862	0	292.105	0	0	0	0
PD37485a	1130.54	0	0	0	0	0	517.215	0	354.854	0	0	0	23.3931	0	0	0	92.6365	0	0	0	0	26.5235	0
PD37486a	414.388	1177.14	0	0	0	0	0	0	331.088	348.893	0	0	0	17.0773	0	0	232.349	0	0	0	0	24.6602	0
PD42572a	0	2516.61	0	4841.89	0	0	0	2937.13	915.674	0	0	0	0	30.7449	0	30.4407	0	0	446.212	148.354	50.2744	127.732	0
PD42573a	0	863.198	0	0	764.734	693.29	472.345	325.192	471.177	515.659	0	0	0	13.2166	0	0	168.066	0	0	0	0	85.9043	55.1398
PD42574a	672.528	0	953.264	494.825	1683.65	0	0	540.299	898.124	0	0	0	0	20.3469	0	20.5191	256.9	248.943	123.998	0	42.6358	0	0
PD42576a	1109.83	0	2176.55	1550.38	0	1096.3	0	3782.2	0	0	0	0	0	27.082	0	44.8171	274.225	618.747	272.963	0	0	58.2806	0
PD42578a	1269.22	1624.92	0	0	0	0	0	0	0	555.803	0	0	35.6028	0	0	0	300.934	447.315	0	0	0	65.2524	0
PD42580a	999.219	0	0	0	0	0	0	0	307.702	245.985	0	0	31.3287	0	0	0	245.194	0	153.573	0	0	0	0
PD42585a	1522.13	0	2366.7	1944.89	1785.42	0	0	902.521	797.957	0	0	0	39.0106	38.7851	0	0	289.277	435.532	287.153	0	0	0	0
PD42586a	669.432	0	0	0	0	647.176	0	0	0	0	0	0	31.5182	0	0	0	121.235	115.636	0	0	0	40.7181	0
PD42587a	0	0	1821.4	5514.02	0	1076.81	0	3513.37	0	0	0	0	0	47.8864	0	45.2581	0	0	351.387	0	0	50.8798	0
PD42590a	0	0	2414.67	631.594	0	0	499.516	0	751.155	0	0	0	0	31.3076	0	0	195.063	0	0	104.757	43.504	0	51.2525
PD42591a	0	0	0	32005.5	0	0	0	12178.5	0	0	0	0	0	44.1739	0	152.262	0	0	1202.18	0	68.6086	79.098	0
PD42592a	992.806	1509.23	0	0	0	1209.84	576.266	706.915	685.13	0	873.266	0	0	13.8444	0	0	332.93	320.948	159.778	0	0	216.055	0
PD42593a	0	0	1120.25	320.634	853.042	0	0	0	415.516	503.4	0	0	0	25.5039	0	0	238.956	0	0	0	0	41.7969	0
PD42595a	1045.55	0	681.916	0	791.384	0	817.422	0	374.829	0	0	0	0	11.9312	0	0	305.955	0	0	0	0	49.4624	0
PD42596a	821.488	0	0	0	0	530.222	0	0	0	0	0	0	0	0	0	0	209.392	214.62	0	0	0	36.973	0
PD42671a	1290.79	1133.36	1483.87	0	0	915.64	0	0	383.05	0	0	0	48.846	20.2282	0	0	229.7	359.657	139.999	139.008	0	56.2148	0
PD42672a	1114.24	0	850.022	0	0	1439.49	0	291.26	388.814	0	0	0	53.8192	0	0	0	343.503	315.27	0	0	0	0	0
PD42673a	2368.47	0	832.52	0	0	0	590.38	0	0	0	0	0	37.7818	17.6041	0	0	511.031	0	205.577	0	0	79.0576	0
PD42674a	0	774.757	781.568	0	0	0	0	643.176	355.377	0	0	0	0	15.5066	0	0	163.89	0	109.909	0	0	49.7628	0
PD42675a	1150.29	0	0	0	953.336	804.533	0	0	0	285.065	0	0	28.2499	0	0	0	335.257	209.401	117.48	0	49.42	0	0
PD42676a	815.854	1228.62	0	0	0	0	0	0	362.12	0	0	0	0	10.2104	0	0	280.459	160.287	0	0	0	43.4387	0
PD42677a	0	0	0	423.909	796.185	1319.53	785.398	1059.75	0	0	0	0	0	0	32.9548	19.2725	204.292	0	106.442	127.169	0	78.437	0
PD42876a	1772.99	0	0	2922.23	0	0	0	7865.78	0	0	0	1105.53	0	17.5184	0	54.7521	535.341	321.231	389.671	0	0	0	0
PD42882a	623.942	0	2732.04	608.995	0	1868.25	0	578.785	867.666	0	0	0	0	82.687	0	0	309.647	382.484	212.548	0	50.839	76.7366	0
PD42884a	1309.9	0	0	2031.85	1220.02	871.149	0	1470.24	0	0	0	0	0	24.1806	39.4333	0	518.903	335.577	152.115	0	0	76.0173	0
PD42885a	664.411	0	0	5248.03	0	0	0	0	0	0	0	0	0	38.3834	0	19.6242	0	0	178.675	0	0	0	82.1499
PD42886a	0	1528.41	1288.73	1716.74	0	0	774.278	485.223	1224.32	611.819	0	0	0	34.278	0	26.8072	222.203	0	166.954	0	48.7959	180.25	71.0934
PD42887a	1844.94	0	0	3996.46	0	1721.05	0	5493.81	0	0	0	0	61.6179	0	0	31.1999	399.319	459.563	404.768	0	0	0	0
PD42890a	2641.06	1745.6	2933.91	4898.87	0	1334.59	0	4762.22	1202.94	0	0	0	120.731	48.1496	0	88.8077	819.414	597.991	376.686	0	0	80.5961	0
PD42891a	1093.49	0	0	0	0	1090.67	1281.06	666.226	1446.49	0	644.666	0	0	0	29.2152	0	455.773	0	0	165.489	87.456	199.039	0
PD42893a	0	1249.31	0	0	0	0	564.822	0	0	0	0	0	0	11.8256	0	0	0	231.954	163.344	0	0	83.5328	0
PD42894a	3040.91	0	0	8818.93	0	0	0	3844.6	0	0	0	1606.49	0	20.1657	46.5275	68.2342	412.388	845.25	492.877	0	80.7191	0	0
PD42895a	2114.6	0	0	1056.26	0	0	0	1059.37	825.603	0	0	0	42.4506	12.791	0	0	353.599	564.75	246.4	0	0	161.193	0
PD42896a	1100.9	0	1957.66	1850.84	0	0	0	3884.21	0	0	0	0	0	39.8426	0	0	479.419	0	361.773	0	62.5928	54.4454	0
PD42897a	0	0	2481.35	2925.51	0	0	0	2933.88	0	0	0	0	0	60.7592	0	28.7575	315.655	0	276.199	0	0	74.9587	0
PD42898a	0	0	0	22592.4	0	0	0	6784.76	0	0	0	0	0	41.2451	0	133.731	0	312.316	713.703	0	0	65.0011	0
PD42899a	0	0	1899.76	16283.6	0	0	0	3575.62	0	0	0	0	0	88.6914	0	95.894	539.975	0	769.084	0	0	87.1035	0
PD42900a	1255.9	0	0	1057.57	0	0	0	876.948	3721.41	0	7685.24	0	0	0	0	18.5593	0	0	0	0	2948.36	234.514	0
PD42901a	698.847	1530.36	0	296.143	0	0	523.579	0	395.211	0	0	0	0	0	0	19.2007	199.752	136.224	0	0	0	60.5164	50.4172
PD42902a	891.083	0	0	0	714.669	0	0	342.575	0	381.463	0	0	0	0	0	0	283.549	0	97.496	0	0	0	76.8998
PD42903a	805.76	0	996.293	1663.55	0	0	0	1123.08	0	0	0	0	0	21.8389	0	0	324.32	0	178.829	0	0	77.192	0
PD42904a	1058.3	0	1657.49	746.669	0	0	0	345.583	413.406	0	0	0	0	32.4043	0	0	233.052	186.205	130.744	0	0	39.1627	0
PD42905a	0	0	2760.89	8678.91	0	0	0	7200.42	0	0	0	0	0	30.3944	0	96.7106	215.873	0	457.58	0	0	0	0
PD42906a	0	0	0	2545.67	0	0	0	2423.94	0	339.157	0	0	0	18.8149	0	30.8556	271.347	192.583	162.36	0	0	57.1469	0
PD46699a	1293.7	1112.85	917.759	0	0	1479.85	701.8	0	995.124	0	605.029	0	42.2329	24.915	0	0	277.316	451.807	151.65	0	0	326.258	0
PD46700a	410.035	710.922	583.206	0	750.409	0	0	0	0	523.744	0	0	0	0	0	0	155.336	154.181	0	0	0	38.2027	0
PD46701a	1477.18	0	0	0	0	739	764.614	0	0	0	0	0	0	17.6942	0	0	374.986	302.032	128.004	0	50.6938	0	0
PD46702a	1590.88	0	0	0	0	0	0	0	418.893	0	0	0	0	16.3152	0	0	309.872	251.988	0	152.148	0	49.6524	0
PD46703a	2258.55	1268.97	1221.03	0	0	1505.09	0	0	0	0	0	0	51.6367	0	0	0	323.201	674.587	231.865	0	0	52.0004	0
PD46704a	570.013	0	812.193	0	0	0	795.578	0	356.819	0	0	0	31.4088	0	0	0	184.197	0	83.8289	0	54.999	58.65	0
PD46705a	1634.09	0	0	7923.63	0	0	0	0	0	0	0	0	0	51.8069	0	46.5339	436.052	216.82	294.131	0	0	48.2301	0
PD46706a	1233.29	1141.04	1450.35	0	0	1396.81	0	0	569.664	0	0	0	0	25.2022	51.1359	0	318.282	424.179	201.524	0	0	88.633	0
PD46707a	1210.82	0	663.841	0	889.42	595.005	0	0	377.159	0	0	0	0	21.2249	31.5809	0	415.525	0	131.542	0	0	0	0
PD46708a	1699.82	1104.23	1708.15	0	0	903.002	617.606	0	0	0	0	0	42.5849	26.2563	0	0	339.291	582.291	0	184.193	64.6337	57.4555	0
PD46709a	0	0	0	0	0	943.305	3192.6	358.951	398.815	0	0	0	0	20.3911	0	0	168.32	0	0	83.5314	113.859	89.5717	57.7132
PD46710a	1289.54	851.444	860.754	0	0	661.643	0	0	0	0	0	0	0	19.9387	0	0	336.899	373.114	0	0	51.0143	46.6093	79.2881
PD46711a	1701.16	0	0	0	0	847.251	0	0	0	0	0	0	47.2927	0	0	0	321.062	335.225	0	0	0	49.4343	74.3422
PD46712a	1515.46	881.702	0	0	0	864.021	0	0	0	0	0	378.239	46.8152	0	0	0	369.243	335.368	130.002	0	0	0	0
PD46713a	2235.89	1098.77	1815.22	0	0	0	1066.37	0	0	532.389	0	0	44.1397	22.8159	0	0	506.818	676.607	0	0	0	79.4215	0
PD46714a	1992.02	1280.95	831.861	0	0	767.593	594.274	0	402.686	0	0	0	65.9197	22.3426	0	0	561.229	490.271	178.144	0	0	81.8747	0
PD46716a	2592.48	0	0	0	0	758.682	606.514	0	0	0	0	0	61.9804	18.5496	0	0	446.66	812.551	223.838	0	0	88.5903	0
PD46717a	1907.25	0	1260.93	0	0	822.176	0	492.051	0	410.538	0	0	0	17.7851	0	0	885.43	0	180.562	0	0	55.1637	0
PD46718a	356.931	522.339	0	0	0	510.344	0	0	258.251	0	0	0	0	0	0	0	202.565	0	0	0	27.7641	39.8743	77.3229
PD46719a	393.292	663.896	770.52	150.226	729.972	593.813	0	0	350.617	0	0	0	0	20.3458	0	0	227.698	0	0	0	0	53.1633	68.2732
PD46720a	0	1818.66	0	0	0	963.136	1030.66	0	1314.23	1076.81	0	0	56.3808	19.5012	0	0	291.172	0	144.985	136.717	111.573	104.301	0
PD46721a	0	1270.75	0	0	0	0	877.817	0	499.887	622.299	0	0	0	18.7734	0	0	189.373	0	0	0	0	157.232	0
PD46722a	0	0	1203.65	0	1076.59	0	449.367	0	0	0	0	0	35.4211	26.3836	0	0	301.481	0	0	0	0	62.7113	0
PD46723a	768.207	1828.74	0	0	0	0	516.156	0	466.535	0	0	0	0	18.2415	0	0	0	0	0	0	0	1317.82	0
PD46724a	0	903.894	0	0	0	0	0	0	0	0	0	0	0	0	0	11.784	0	0	65.5656	0	0	64.1239	0
PD46725a	0	1022.29	0	0	0	0	404.126	0	370.185	0	0	0	0	0	0	0	161.577	0	0	0	37.5331	83.8273	80.4608
PD46726a	916.336	1562.79	816.954	0	0	1178.16	0	0	0	336.256	0	0	60.1014	0	0	0	321.28	448.978	0	0	0	65.8632	0
PD46727a	0	0	742.179	0	0	0	641.328	0	752.643	449.629	0	0	0	16.4496	0	0	0	0	0	72.9942	25.4587	84.9476	72.1537
PD46728a	583.878	1010.11	0	0	0	0	1059.9	169.081	0	0	0	0	30.4483	17.7425	0	0	179.798	195.275	0	0	0	150.055	0
PD46729a	650.09	1306.22	0	0	0	0	950.015	0	377.575	341.498	0	0	0	0	0	0	257.837	0	0	0	0	154.981	0
PD46730a	0	516.474	0	0	0	0	286.153	0	0	240.798	425.054	0	0	0	0	0	0	0	0	0	29.4561	150.073	96.5071
PD46731a	815.312	946.473	1371.61	0	0	0	1167.09	0	766.875	0	0	0	38.1237	39.611	0	0	247.054	0	0	124.808	43.0487	137.629	0
PD46732a	815.284	0	0	0	1597.75	0	0	0	0	440.508	0	0	31.9945	0	0	0	328.547	0	156.348	0	0	57.6532	0
PD46733a	0	1410.59	0	0	721.706	0	680.159	0	448.878	643.63	0	0	0	0	0	0	180.44	0	0	0	0	118.388	0
PD46734a	1128.08	0	1090.08	455.462	1071.98	0	917.254	0	769.157	401.224	0	0	52.1661	35.9738	0	0	212.718	356.495	0	146.515	0	133.774	79.341
PD46735a	0	651.22	653.173	0	0	796.398	0	0	0	0	0	0	0	0	0	0	0	0	0	0	0	54.678	0
PD46736a	0	1629.03	0	229.198	871.126	0	0	0	599.214	386.499	0	0	27.8004	22.9161	0	0	248.528	0	0	110.451	0	75.1785	0
PD46737a	513.709	744.381	0	0	0	741.088	0	0	521.396	431.592	0	0	0	0	0	0	167.358	0	0	0	0	56.6873	80.1509
PD46738a	0	663.075	870.187	0	0	858.7	0	0	0	0	0	0	0	22.4391	21.6129	0	180.834	0	78.4006	0	0	49.5423	0
PD46739a	657.146	1059.22	635.864	0	0	0	0	0	381.332	0	0	0	39.7947	20.2454	0	0	189.026	0	117.762	157.921	0	61.3206	0
PD46743a	2713.73	0	1758.35	0	0	0	820.642	355.161	485.204	0	584.793	0	0	19.6729	41.7726	0	583.232	553.828	0	0	0	1496.99	0
PD46744a	479.689	0	0	0	1117.29	0	720.865	0	0	292.423	0	0	0	0	33.454	0	316.125	0	0	0	0	70.8779	0
PD46745a	1121.05	1147.69	0	0	0	817.597	0	0	0	367.076	0	415.204	31.4599	12.4662	0	0	265.038	263.406	104.598	0	0	55.7761	66.2558
PD46748a	1588.54	1486.89	0	0	0	0	964.108	0	450.169	453.296	0	0	58.9394	0	0	0	406.476	269.317	243.205	0	57.9635	172.693	0
PD46749a	0	0	4050.49	0	0	0	0	0	1178.26	0	0	0	0	88.4846	0	0	407.377	0	128.142	136.203	0	101.502	0
PD46750a	401.382	1003.14	561.805	0	0	684.506	0	0	324.653	329.381	0	0	25.3454	0	0	0	167.714	149.846	77.2506	0	0	46.379	0
PD46752a	0	2028.91	782.804	0	0	0	1167.79	0	445.483	0	0	0	49.6678	12.6552	0	0	215.445	280.042	0	0	0	85.8066	0
PD46753a	0	587.821	0	0	0	720.229	0	0	0	229.199	0	0	0	7.58101	0	0	0	0	0	66.5401	0	33.9525	41.3882
PD46754a	1248.5	0	0	0	871.268	0	0	0	0	443.657	0	0	40.9812	0	0	0	328.858	266.804	0	0	46.5866	0	0
PD46755a	630.2	1224.02	823.345	0	0	0	0	0	504.533	457.65	0	0	43.676	17.9214	0	0	224.621	195.451	0	0	0	69.6254	0
PD46757a	431.842	810.271	0	197.359	0	699.048	0	0	333.097	0	0	0	0	19.9249	0	0	0	251.015	0	0	0	53.0497	79.3698
PD46763a	3732.4	0	1672.59	0	0	0	0	0	0	0	0	0	73.1363	22.9846	0	0	667.171	748.909	331.415	0	84.6802	0	0
PD46764a	0	1208.71	0	0	891.002	0	1267.18	0	0	434.491	0	495.007	50.1306	14.6302	0	0	199.019	0	0	96.4269	32.3834	45.2013	0
PD46766a	624.223	0	0	0	871.267	0	0	0	304.211	0	0	0	0	0	0	0	112.844	0	0	0	0	0	45.6975
PD46767a	852.44	0	0	0	0	653.597	0	0	406.866	0	391.015	0	0	11.186	0	0	0	158.974	0	0	38.1857	27.236	0
PD46768a	1460.65	0	0	0	560.025	0	0	0	0	0	0	0	36.0535	0	0	0	167.855	130.574	0	0	0	0	0
PD46769a	743.702	1044.8	0	0	0	514.061	415.771	0	0	470.247	0	0	0	0	0	0	296.738	203.538	0	0	0	0	61.3633
PD46770a	1419.45	0	0	0	0	0	0	0	381.288	515.835	0	401.532	27.465	11.4357	0	0	327.687	197.493	0	0	0	39.1248	0
PD46771a	1332.08	0	1722.31	0	0	753.797	1236.91	0	0	0	0	0	0	28.6415	0	0	285.853	460.831	134.735	171.655	0	0	0
PD46772a	2154.61	0	0	0	0	0	0	2968.91	0	0	0	0	34.1064	0	0	0	512.078	250.253	250.792	0	0	77.3049	0
PD46773a	0	1590.47	1357.94	1603.07	0	0	0	3116.14	0	0	0	0	0	26.4402	0	24.3317	274.844	0	261.672	0	0	0	0
PD46774a	0	0	2893.04	6236.39	0	0	0	2884.72	746.127	0	0	0	0	40.4234	0	31.7551	388.785	0	388.614	0	0	50.7414	0
PD46775a	2750.57	0	0	2640.29	2059.86	0	0	9064.33	0	0	0	1812.34	0	19.9186	43.7397	65.7691	700.609	435.774	543.273	0	0	0	101.631
PD46776a	0	1215.07	1306.65	2146.14	0	0	705.249	1188.67	0	0	0	0	32.4774	13.1182	0	19.8913	0	228.068	267.302	0	53.8904	91.4185	0
PD46777a	1818.03	1463.15	0	406.375	0	0	616.907	0	0	0	0	0	0	12.8918	0	0	499.551	297.564	0	0	0	0	0
PD46779a	0	0	0	0	355.171	0	218.878	0	0	0	0	0	0	0	0	0	0	0	0	0	0	0	82.0238
PD46781a	491.953	0	0	0	571.892	0	0	0	0	0	0	0	0	9.30032	0	0	112.408	0	0	0	0	25.5841	42.8415
PD46783a	0	1045.57	0	0	1160.97	0	1814.72	0	436.524	758.7	714.049	0	29.1555	0	0	0	0	0	92.7066	126.817	105.398	161.152	0
PD46784a	0	572.664	0	0	523.154	0	0	0	278.481	359.453	0	0	11.7313	0	0	0	0	0	0	0	0	59.3151	51.0788
PD46785a	561.395	1593.51	0	0	0	0	0	0	494.839	0	0	0	36.509	0	0	0	296.707	236.649	0	0	0	112.735	0
PD46786a	0	0	0	0	0	1009.48	1071.97	0	1594.79	595.005	0	0	34.7055	0	0	0	154.23	0	0	0	0	88.6433	0
PD46787a	615.302	898.022	1634.95	0	0	0	0	0	700.754	0	0	0	0	23.7325	0	0	180.179	135.304	84.3274	0	0	52.4957	0
PD46789a	1983.76	1138.85	0	0	0	0	0	0	0	0	0	0	49.2901	14.1347	0	0	595.847	536.477	227.964	0	0	62.9652	0
PD46790a	0	0	0	0	925.141	0	1243.54	0	776.698	407.498	553.286	0	0	18.0327	0	0	0	0	0	0	37.2996	201.453	0
PD46791a	602.091	1927.63	842.021	0	0	0	710.909	0	429.991	425.808	0	0	0	28.2784	0	0	354.594	0	0	153.388	0	61.6	0
PD46793a	1332.32	1061.25	0	0	1279.54	0	0	0	0	0	0	0	31.803	0	0	0	400.653	0	121.695	0	0	51.6163	0
PD46798a	1517.46	0	0	0	0	833.052	534.271	0	0	0	0	0	0	0	0	0	473.754	330.245	135.607	0	72.5106	0	0
PD46799a	464.721	0	0	0	0	508.011	0	0	0	161.007	0	0	0	0	0	0	161.361	0	0	0	0	56.8188	0
PD46800a	344.804	668.278	0	0	0	0	542.021	0	0	294.007	0	0	0	0	0	0	0	125.723	69.3301	89.2076	0	49.4128	0
PD46801a	803.629	1005.31	2762.95	0	0	0	0	0	793.736	0	0	0	33.8668	26.263	0	0	289.928	0	127.214	0	0	40.0579	0
PD46806a	2884.42	1300.96	0	0	0	1762.01	0	0	573.446	0	0	640.151	85.1812	0	0	0	515.124	907.136	167.61	0	0	90.3186	0
PD46807a	844.537	0	0	0	0	0	0	0	0	0	0	0	16.0102	0	0	0	0	0	51.6348	0	0	32.7618	39.295
PD46809a	647.127	0	735.889	0	0	0	0	0	346.508	0	0	0	0	14.6384	0	0	203.714	0	0	0	0	0	73.9122
PD46810a	0	0	410.524	0	0	0	0	0	0	179.738	0	0	0	0	0	0	0	0	0	0	0	57.2491	51.7472
[truncated: 809 more rows]

## Sheet: Supplementary table 7
Supplementary Table 7: Decomposition of de novo signatures to COSMIC reference signatures
[truncated: 25 more rows]

## Sheet: Supplementary table 8
Supplementary Table 8: Associations of COSMIC mutational signatures and mutational burden with age-standardised incidence rates (ASR) of ccRCC
[truncated: 36 more rows]

[truncated: 9 more sheets: Supplementary table 9, Supplementary table 10, Supplementary table 11, Supplementary table 12, Supplementary table 13, Supplementary table 14, Supplementary table 15, Supplementary table 16, Supplementary table 17]
